# Supplementary material for: PanelDesign: Integrating Epidemiological Information into the Design of Diagnostic NGS Gene Panels
Source: Genes (Basel). 2022 Apr 13;13(4):684. doi: 10.3390/genes13040684 (PMC9030971; doi:10.3390/genes13040684)
Supplement: Supplementary file 1 [file genes-13-00684-s001.zip]

Archive with 1 entries (1 files):
- genes-1640375-supplementary.xlsx
