# Supplementary material for: PanelDesign: Integrating Epidemiological Information into the Design of Diagnostic NGS Gene Panels
Source: Genes (Basel). 2022 Apr 13;13(4):684. doi: 10.3390/genes13040684 (PMC9030971; doi:10.3390/genes13040684)
Supplement: Supplementary file 1 [file genes-13-00684-s001.zip › genes-1640375-supplementary.xlsx]

## Sheet: Master Data
Parameters
Current path	C:\Users\philippe\Downloads\PanelApp\
File name Panel App Export	20210802 PanelApp Export.xlsx
Procedure
1. export the Orphadata prevalences. See sheet "Orphadata Prevalence".
2. aggregation on disease level & calculation of the ratios (mean, median, min, max). See sheet "Orphadata Prevalence Agg".
3. linkage (inner join via Orphadata Gene ID) of aggregated Orphadata prevalences with Orphadata genes. See sheet "Orphadata Merge".
4. Linking (Inner Join via Gene Symbol) of "Orphadata Merge" data with Panel App genes & sorting. See "PanelApp Merge" sheet.
Result
Panel App Ergebnis siehe Blatt	PanelApp Merge
Data update
Orphadata data can be updated directly here in Excel. Unfortunately, this is not possible for PanelApp.
Updating is possible as follows:
1. allow external data connections:
2. update data:

## Sheet: Statistics
Statistics
For how many Orphadata panels do exist matching PanelApp panels?
PanelAppID status	Count
PanelApp ID does exist	2382
PanelApp ID does not exist	115
For how many PanelApp panels do exist matching OrphaData panels?
OrphadataID status	Count
Orphadata ID does exist	307
Orphadata ID does not exist	1

## Sheet: PanelApp Merge
PanelApp Export.panel.id	PanelApp Export.panel.name	PrevalenceType	PanelApp Export.panel.status	PanelApp Export.gene_symbol	Gene DisorderOrpha Count	DisorderOrphaID	DisorderOrphaID Gene Count	DisorderName	MinPrevalenceValMoyRel	MaxPrevalenceValMoyRel	MidPrevalenceValMoyRel	MedPrevalenceValMoyRel	GeneSymbol
945	Thrombocythaemia	Prevalence at birth	public	THPO	4	3319	2	Congenital amegakaryocytic thrombocytopenia	0.15	0.15	0.15	0.15	THPO
945	Thrombocythaemia	Prevalence at birth	public	MPL	6	3319	2	Congenital amegakaryocytic thrombocytopenia	0.15	0.15	0.15	0.15	MPL
945	Thrombocythaemia	Point prevalence	public	MPL	6	729	3	Polycythemia vera	30	30	30	30	MPL
945	Thrombocythaemia	Point prevalence	public	JAK2	5	729	3	Polycythemia vera	30	30	30	30	JAK2
945	Thrombocythaemia	Point prevalence	public	JAK2	5	3318	6	Essential thrombocythemia	24	30	27	27	JAK2
945	Thrombocythaemia	Point prevalence	public	MPL	6	3318	6	Essential thrombocythemia	24	30	27	27	MPL
945	Thrombocythaemia	Point prevalence	public	SH2B3	2	3318	6	Essential thrombocythemia	24	30	27	27	SH2B3
945	Thrombocythaemia	Point prevalence	public	CALR	2	3318	6	Essential thrombocythemia	24	30	27	27	CALR
945	Thrombocythaemia	Point prevalence	public	CALR	2	824	4	Primary myelofibrosis	3	3	3	3	CALR
945	Thrombocythaemia	Point prevalence	public	MPL	6	824	4	Primary myelofibrosis	3	3	3	3	MPL
945	Thrombocythaemia	Point prevalence	public	JAK2	5	824	4	Primary myelofibrosis	3	3	3	3	JAK2
945	Thrombocythaemia	Point prevalence	public	JAK2	5	131	2	Budd-Chiari syndrome	0.14	1.5	0.913333	1.1	JAK2
945	Thrombocythaemia	Cases/families	public	MPL	6	3319	2	Congenital amegakaryocytic thrombocytopenia	0.00131579	0.00131579	0.00131579	0.00131579	MPL
945	Thrombocythaemia	Cases/families	public	THPO	4	3319	2	Congenital amegakaryocytic thrombocytopenia	0.00131579	0.00131579	0.00131579	0.00131579	THPO
945	Thrombocythaemia	Cases/families	public	THPO	4	329319	1	Thrombocythemia with distal limb defects	3.94737e-05	3.94737e-05	3.94737e-05	3.94737e-05	THPO
945	Thrombocythaemia	Cases/families	public	SH2B3	2	391366	1	Growth retardation-mild developmental delay-chronic hepatitis syndrome	2.63158e-05	2.63158e-05	2.63158e-05	2.63158e-05	SH2B3
945	Thrombocythaemia	Annual incidence	public	MPL	6	729	3	Polycythemia vera	1.9	1.9	1.9	1.9	MPL
945	Thrombocythaemia	Annual incidence	public	JAK2	5	729	3	Polycythemia vera	1.9	1.9	1.9	1.9	JAK2
945	Thrombocythaemia	Annual incidence	public	MPL	6	3318	6	Essential thrombocythemia	0.48	1.55	1.015	1.015	MPL
945	Thrombocythaemia	Annual incidence	public	JAK2	5	3318	6	Essential thrombocythemia	0.48	1.55	1.015	1.015	JAK2
945	Thrombocythaemia	Annual incidence	public	SH2B3	2	3318	6	Essential thrombocythemia	0.48	1.55	1.015	1.015	SH2B3
945	Thrombocythaemia	Annual incidence	public	CALR	2	3318	6	Essential thrombocythemia	0.48	1.55	1.015	1.015	CALR
945	Thrombocythaemia	Annual incidence	public	JAK2	5	824	4	Primary myelofibrosis	1	1	1	1	JAK2
945	Thrombocythaemia	Annual incidence	public	CALR	2	824	4	Primary myelofibrosis	1	1	1	1	CALR
945	Thrombocythaemia	Annual incidence	public	MPL	6	824	4	Primary myelofibrosis	1	1	1	1	MPL
945	Thrombocythaemia	Annual incidence	public	JAK2	5	131	2	Budd-Chiari syndrome	0.04	0.21	0.096	0.08	JAK2
943	Osteopetrosis	Prevalence at birth	public	TGFB1	3	586	19	Cystic fibrosis	16.7	41.7	25.425	22.9	TGFB1
943	Osteopetrosis	Point prevalence	public	TNFRSF11A	6	391490	3	Adult-onset myasthenia gravis	17	28	22.5	22.5	TNFRSF11A
943	Osteopetrosis	Point prevalence	public	TGFB1	3	586	19	Cystic fibrosis	2.56	29.8	8.38706	7.6	TGFB1
943	Osteopetrosis	Point prevalence	public	CLCN7	3	53	1	Albers-Schönberg osteopetrosis	5	5.5	5.25	5.25	CLCN7
943	Osteopetrosis	Point prevalence	public	PTH1R	5	296	3	Ollier disease	1	1	1	1	PTH1R
943	Osteopetrosis	Point prevalence	public	LRP5	9	2924	3	Isolated polycystic liver disease	1	1	1	1	LRP5
943	Osteopetrosis	Cases/families	public	TGFB1	3	1328	1	Camurati-Engelmann disease	0.00394737	0.00394737	0.00394737	0.00394737	TGFB1
943	Osteopetrosis	Cases/families	public	ANKH	2	1522	2	Craniometaphyseal dysplasia	0.00210526	0.00210526	0.00210526	0.00210526	ANKH
943	Osteopetrosis	Cases/families	public	CA2	1	2785	1	Osteopetrosis with renal tubular acidosis	0.00131579	0.00131579	0.00131579	0.00131579	CA2
943	Osteopetrosis	Cases/families	public	ANKH	2	1416	2	Familial calcium pyrophosphate deposition	0.00131579	0.00131579	0.00131579	0.00131579	ANKH
943	Osteopetrosis	Cases/families	public	AMER1	1	2780	1	Osteopathia striata-cranial sclerosis syndrome	0.00131579	0.00131579	0.00131579	0.00131579	AMER1
943	Osteopetrosis	Cases/families	public	SOST	3	3152	2	Sclerosteosis	0.00105263	0.00105263	0.00105263	0.00105263	SOST
943	Osteopetrosis	Cases/families	public	TNFRSF11A	6	2801	2	Juvenile Paget disease	0.000657895	0.000657895	0.000657895	0.000657895	TNFRSF11A
943	Osteopetrosis	Cases/families	public	FAM20C	1	1832	1	Lethal osteosclerotic bone dysplasia	0.000526316	0.000526316	0.000526316	0.000526316	FAM20C
943	Osteopetrosis	Cases/families	public	FERMT3	1	99844	1	Leukocyte adhesion deficiency type III	0.000526316	0.000526316	0.000526316	0.000526316	FERMT3
943	Osteopetrosis	Cases/families	public	LRP5	9	3416	2	Hyperostosis corticalis generalisata	0.000460526	0.000460526	0.000460526	0.000460526	LRP5
943	Osteopetrosis	Cases/families	public	SOST	3	3416	2	Hyperostosis corticalis generalisata	0.000460526	0.000460526	0.000460526	0.000460526	SOST
943	Osteopetrosis	Cases/families	public	LRP5	9	2783	1	Autosomal dominant osteopetrosis type 1	0.000434211	0.000434211	0.000434211	0.000434211	LRP5
943	Osteopetrosis	Cases/families	public	LEMD3	4	94063	2	12q14 microdeletion syndrome	0.000289474	0.000289474	0.000289474	0.000289474	LEMD3
943	Osteopetrosis	Cases/families	public	SOST	3	1513	1	Craniodiaphyseal dysplasia	0.000263158	0.000263158	0.000263158	0.000263158	SOST
943	Osteopetrosis	Cases/families	public	PTH1R	5	33067	1	Metaphyseal chondrodysplasia, Jansen type	0.000210526	0.000210526	0.000210526	0.000210526	PTH1R
943	Osteopetrosis	Cases/families	public	LRP5	9	178377	1	Osteosclerosis-developmental delay-craniosynostosis syndrome	0.000171053	0.000171053	0.000171053	0.000171053	LRP5
943	Osteopetrosis	Cases/families	public	PTH1R	5	50945	1	Blomstrand lethal chondrodysplasia	0.000171053	0.000171053	0.000171053	0.000171053	PTH1R
943	Osteopetrosis	Cases/families	public	TNFRSF11A	6	178389	1	Osteopetrosis-hypogammaglobulinemia syndrome	0.000105263	0.000105263	0.000105263	0.000105263	TNFRSF11A
943	Osteopetrosis	Cases/families	public	PTH1R	5	79106	1	Eiken syndrome	7.89474e-05	7.89474e-05	7.89474e-05	7.89474e-05	PTH1R
943	Osteopetrosis	Cases/families	public	LRP5	9	2790	1	Endosteal hyperostosis, Worth type	7.89474e-05	7.89474e-05	7.89474e-05	7.89474e-05	LRP5
943	Osteopetrosis	Cases/families	public	LEMD3	4	1879	1	Melorheostosis with osteopoikilosis	6.57895e-05	6.57895e-05	6.57895e-05	6.57895e-05	LEMD3
943	Osteopetrosis	Cases/families	public	RASGRP2	1	420566	1	Bleeding disorder due to CalDAG-GEFI deficiency	3.94737e-05	3.94737e-05	3.94737e-05	3.94737e-05	RASGRP2
943	Osteopetrosis	Cases/families	public	TGFB1	3	565788	1	Infantile inflammatory bowel disease with neurological involvement	3.94737e-05	3.94737e-05	3.94737e-05	3.94737e-05	TGFB1
943	Osteopetrosis	Annual incidence	public	TGFB1	3	586	19	Cystic fibrosis	21.7	73.9	36.725	25.65	TGFB1
943	Osteopetrosis	Annual incidence	public	LEMD3	4	1306	1	Buschke-Ollendorff syndrome	5	5	5	5	LEMD3
932	Additional findings health related - CNV analysis children	Prevalence at birth	public	VHL	4	892	1	Von Hippel-Lindau disease	2.3	3.66	2.98	2.98	VHL
932	Additional findings health related - CNV analysis children	Point prevalence	public	MEN1	7	2965	3	Prolactinoma	44.4	62	50.7	45.7	MEN1
932	Additional findings health related - CNV analysis children	Point prevalence	public	MEN1	7	652	5	Multiple endocrine neoplasia type 1	3.3	3.3	3.3	3.3	MEN1
932	Additional findings health related - CNV analysis children	Point prevalence	public	VHL	4	892	1	Von Hippel-Lindau disease	1.1	2.13	1.615	1.615	VHL
932	Additional findings health related - CNV analysis children	Point prevalence	public	LDLR	2	391665	6	Homozygous familial hypercholesterolemia	0.1	0.625	0.28	0.22	LDLR
932	Additional findings health related - CNV analysis children	Cases/families	public	MEN1	7	99879	3	Familial isolated hyperparathyroidism	0.00131579	0.00131579	0.00131579	0.00131579	MEN1
932	Additional findings health related - CNV analysis children	Cases/families	public	APC	7	3258	2	Cenani-Lenz syndrome	0.000394737	0.000394737	0.000394737	0.000394737	APC
932	Additional findings health related - CNV analysis children	Cases/families	public	APC	7	314022	1	Gastric adenocarcinoma and proximal polyposis of the stomach	0.000368421	0.000368421	0.000368421	0.000368421	APC
932	Additional findings health related - CNV analysis children	Annual incidence	public	APC	7	873	2	Desmoid tumor	0.3	0.3	0.3	0.3	APC
932	Additional findings health related - CNV analysis children	Annual incidence	public	MEN1	7	97279	2	Insulinoma	0.12	0.25	0.185	0.185	MEN1
931	Additional findings health related - CNV analysis adult specific	Prevalence at birth	public	BRCA2	8	654	11	Nephroblastoma	10	10	10	10	BRCA2
931	Additional findings health related - CNV analysis adult specific	Prevalence at birth	public	BRCA1	7	84	22	Fanconi anemia	0.62	0.62	0.62	0.62	BRCA1
931	Additional findings health related - CNV analysis adult specific	Prevalence at birth	public	BRCA2	8	84	22	Fanconi anemia	0.62	0.62	0.62	0.62	BRCA2
931	Additional findings health related - CNV analysis adult specific	Point prevalence	public	BRCA1	7	84	22	Fanconi anemia	0.3	0.3	0.3	0.3	BRCA1
931	Additional findings health related - CNV analysis adult specific	Point prevalence	public	BRCA2	8	84	22	Fanconi anemia	0.3	0.3	0.3	0.3	BRCA2
931	Additional findings health related - CNV analysis adult specific	Lifetime Prevalence	public	BRCA2	8	654	11	Nephroblastoma	3.65	3.65	3.65	3.65	BRCA2
931	Additional findings health related - CNV analysis adult specific	Cases/families	public	MLH1	3	587	3	Muir-Torre syndrome	0.00269737	0.00269737	0.00269737	0.00269737	MLH1
931	Additional findings health related - CNV analysis adult specific	Cases/families	public	MSH6	3	587	3	Muir-Torre syndrome	0.00269737	0.00269737	0.00269737	0.00269737	MSH6
931	Additional findings health related - CNV analysis adult specific	Cases/families	public	MSH2	3	587	3	Muir-Torre syndrome	0.00269737	0.00269737	0.00269737	0.00269737	MSH2
931	Additional findings health related - CNV analysis adult specific	Annual incidence	public	BRCA1	7	1331	12	Familial prostate cancer	9.4	9.4	9.4	9.4	BRCA1
931	Additional findings health related - CNV analysis adult specific	Annual incidence	public	BRCA2	8	1331	12	Familial prostate cancer	9.4	9.4	9.4	9.4	BRCA2
931	Additional findings health related - CNV analysis adult specific	Annual incidence	public	BRCA2	8	654	11	Nephroblastoma	0.006	0.195	0.121308	0.121	BRCA2
930	Additional findings health related - children	Prevalence at birth	public	RET	10	93100	8	Renal agenesis, unilateral	50	50	50	50	RET
930	Additional findings health related - children	Prevalence at birth	public	RET	10	388	8	Hirschsprung disease	10	21	14.7333	13.2	RET
930	Additional findings health related - children	Prevalence at birth	public	RET	10	1848	4	Renal agenesis, bilateral	0.6	19	5.38333	3.75	RET
930	Additional findings health related - children	Prevalence at birth	public	VHL	4	892	1	Von Hippel-Lindau disease	2.3	3.66	2.98	2.98	VHL
930	Additional findings health related - children	Point prevalence	public	MEN1	7	2965	3	Prolactinoma	44.4	62	50.7	45.7	MEN1
930	Additional findings health related - children	Point prevalence	public	MEN1	7	652	5	Multiple endocrine neoplasia type 1	3.3	3.3	3.3	3.3	MEN1
930	Additional findings health related - children	Point prevalence	public	VHL	4	892	1	Von Hippel-Lindau disease	1.1	2.13	1.615	1.615	VHL
930	Additional findings health related - children	Point prevalence	public	PCSK9	3	391665	6	Homozygous familial hypercholesterolemia	0.1	0.625	0.28	0.22	PCSK9
930	Additional findings health related - children	Point prevalence	public	LDLR	2	391665	6	Homozygous familial hypercholesterolemia	0.1	0.625	0.28	0.22	LDLR
930	Additional findings health related - children	Point prevalence	public	APOB	3	391665	6	Homozygous familial hypercholesterolemia	0.1	0.625	0.28	0.22	APOB
930	Additional findings health related - children	Cases/families	public	MEN1	7	99879	3	Familial isolated hyperparathyroidism	0.00131579	0.00131579	0.00131579	0.00131579	MEN1
930	Additional findings health related - children	Cases/families	public	RET	10	99803	3	Haddad syndrome	0.000789474	0.000789474	0.000789474	0.000789474	RET
930	Additional findings health related - children	Cases/families	public	APC	7	3258	2	Cenani-Lenz syndrome	0.000394737	0.000394737	0.000394737	0.000394737	APC
930	Additional findings health related - children	Cases/families	public	APC	7	314022	1	Gastric adenocarcinoma and proximal polyposis of the stomach	0.000368421	0.000368421	0.000368421	0.000368421	APC
930	Additional findings health related - children	Annual incidence	public	RET	10	146	29	Differentiated thyroid carcinoma	2	5.25	3.625	3.625	RET
930	Additional findings health related - children	Annual incidence	public	APC	7	873	2	Desmoid tumor	0.3	0.3	0.3	0.3	APC
930	Additional findings health related - children	Annual incidence	public	MEN1	7	97279	2	Insulinoma	0.12	0.25	0.185	0.185	MEN1
929	Additional findings health related - adult specific	Prevalence at birth	public	BRCA2	8	654	11	Nephroblastoma	10	10	10	10	BRCA2
929	Additional findings health related - adult specific	Prevalence at birth	public	BRCA1	7	84	22	Fanconi anemia	0.62	0.62	0.62	0.62	BRCA1
929	Additional findings health related - adult specific	Prevalence at birth	public	BRCA2	8	84	22	Fanconi anemia	0.62	0.62	0.62	0.62	BRCA2
929	Additional findings health related - adult specific	Point prevalence	public	BRCA2	8	84	22	Fanconi anemia	0.3	0.3	0.3	0.3	BRCA2
929	Additional findings health related - adult specific	Point prevalence	public	BRCA1	7	84	22	Fanconi anemia	0.3	0.3	0.3	0.3	BRCA1
929	Additional findings health related - adult specific	Lifetime Prevalence	public	BRCA2	8	654	11	Nephroblastoma	3.65	3.65	3.65	3.65	BRCA2
929	Additional findings health related - adult specific	Cases/families	public	MSH6	3	587	3	Muir-Torre syndrome	0.00269737	0.00269737	0.00269737	0.00269737	MSH6
929	Additional findings health related - adult specific	Cases/families	public	MLH1	3	587	3	Muir-Torre syndrome	0.00269737	0.00269737	0.00269737	0.00269737	MLH1
929	Additional findings health related - adult specific	Cases/families	public	MSH2	3	587	3	Muir-Torre syndrome	0.00269737	0.00269737	0.00269737	0.00269737	MSH2
929	Additional findings health related - adult specific	Annual incidence	public	BRCA1	7	1331	12	Familial prostate cancer	9.4	9.4	9.4	9.4	BRCA1
929	Additional findings health related - adult specific	Annual incidence	public	BRCA2	8	1331	12	Familial prostate cancer	9.4	9.4	9.4	9.4	BRCA2
929	Additional findings health related - adult specific	Annual incidence	public	BRCA2	8	654	11	Nephroblastoma	0.006	0.195	0.121308	0.121	BRCA2
928	Viral resistance	Point prevalence	public	HLA-DQB1	9	2073	8	Narcolepsy type 1	25	40	32.5	32.5	HLA-DQB1
928	Viral resistance	Point prevalence	public	HLA-DQB1	9	703	2	Bullous pemphigoid	25	25.93	25.465	25.465	HLA-DQB1
928	Viral resistance	Point prevalence	public	HLA-DQB1	9	83465	4	Narcolepsy type 2	20.3	20.3	20.3	20.3	HLA-DQB1
928	Viral resistance	Point prevalence	public	HLA-B	6	397	4	Giant cell arteritis	8.9	30.4	19.65	19.65	HLA-B
928	Viral resistance	Point prevalence	public	HLA-DQB1	9	930	4	Idiopathic achalasia	8	13.5	10.7733	10.82	HLA-DQB1
928	Viral resistance	Point prevalence	public	HLA-B	6	117	14	Behçet disease	1.2	7.1	3.76	3.8	HLA-B
928	Viral resistance	Point prevalence	public	HLA-B	6	3287	3	Takayasu arteritis	0.46	1.34	0.8125	0.725	HLA-B
928	Viral resistance	Point prevalence	public	HLA-B	6	275798	1	Pulmonary arterial hypertension associated with connective tissue disease	0.23	1.25	0.446	0.25	HLA-B
928	Viral resistance	Cases/families	public	DDX58	1	85191	2	Singleton-Merten dysplasia	0.000289474	0.000289474	0.000289474	0.000289474	DDX58
928	Viral resistance	Annual incidence	public	HLA-B	6	397	4	Giant cell arteritis	0.35	11.2	5.5125	5.25	HLA-B
928	Viral resistance	Annual incidence	public	HLA-DQB1	9	703	2	Bullous pemphigoid	1.21	4.3	2.255	1.755	HLA-DQB1
928	Viral resistance	Annual incidence	public	HLA-DQB1	9	930	4	Idiopathic achalasia	0.77	1.63	1.33	1.59	HLA-DQB1
928	Viral resistance	Annual incidence	public	HLA-DQB1	9	2073	8	Narcolepsy type 1	0.74	0.74	0.74	0.74	HLA-DQB1
928	Viral resistance	Annual incidence	public	HLA-B	6	117	14	Behçet disease	0.24	0.66	0.45	0.45	HLA-B
928	Viral resistance	Annual incidence	public	TLR3	1	1930	5	Herpes simplex virus encephalitis	0.3	0.3	0.3	0.3	TLR3
928	Viral resistance	Annual incidence	public	HLA-B	6	275798	1	Pulmonary arterial hypertension associated with connective tissue disease	0.036	0.25	0.135333	0.12	HLA-B
928	Viral resistance	Annual incidence	public	HLA-B	6	3287	3	Takayasu arteritis	0.04	0.26	0.106	0.088	HLA-B
921	Severe Paediatric Disorders	Prevalence at birth	public	MSX1	6	199306	9	Cleft lip/palate	56	98	78	80	MSX1
921	Severe Paediatric Disorders	Prevalence at birth	public	TP63	9	199306	9	Cleft lip/palate	56	98	78	80	TP63
921	Severe Paediatric Disorders	Prevalence at birth	public	IRF6	7	199306	9	Cleft lip/palate	56	98	78	80	IRF6
921	Severe Paediatric Disorders	Prevalence at birth	public	CDH1	4	199306	9	Cleft lip/palate	56	98	78	80	CDH1
921	Severe Paediatric Disorders	Prevalence at birth	public	NECTIN1	4	199306	9	Cleft lip/palate	56	98	78	80	NECTIN1
921	Severe Paediatric Disorders	Prevalence at birth	public	KRAS	11	648	14	Noonan syndrome	70	70	70	70	KRAS
921	Severe Paediatric Disorders	Prevalence at birth	public	NRAS	7	648	14	Noonan syndrome	70	70	70	70	NRAS
921	Severe Paediatric Disorders	Prevalence at birth	public	PTPN11	4	648	14	Noonan syndrome	70	70	70	70	PTPN11
921	Severe Paediatric Disorders	Prevalence at birth	public	SOS2	1	648	14	Noonan syndrome	70	70	70	70	SOS2
921	Severe Paediatric Disorders	Prevalence at birth	public	FREM2	3	93100	8	Renal agenesis, unilateral	50	50	50	50	FREM2
921	Severe Paediatric Disorders	Prevalence at birth	public	FREM1	4	93100	8	Renal agenesis, unilateral	50	50	50	50	FREM1
921	Severe Paediatric Disorders	Prevalence at birth	public	HBB	18	232	1	Sickle cell anemia	25	47.5	36.825	37.4	HBB
921	Severe Paediatric Disorders	Prevalence at birth	public	PCCA	1	35	2	Propionic acidemia	0.6	100	34.8667	4	PCCA
921	Severe Paediatric Disorders	Prevalence at birth	public	JAG1	3	3303	12	Tetralogy of Fallot	11.9	47	26.7467	26.8	JAG1
921	Severe Paediatric Disorders	Prevalence at birth	public	NKX2-5	12	3303	12	Tetralogy of Fallot	11.9	47	26.7467	26.8	NKX2-5
921	Severe Paediatric Disorders	Prevalence at birth	public	FLT4	3	3303	12	Tetralogy of Fallot	11.9	47	26.7467	26.8	FLT4
921	Severe Paediatric Disorders	Prevalence at birth	public	EDNRA	2	586	19	Cystic fibrosis	16.7	41.7	25.425	22.9	EDNRA
921	Severe Paediatric Disorders	Prevalence at birth	public	GCLC	2	586	19	Cystic fibrosis	16.7	41.7	25.425	22.9	GCLC
921	Severe Paediatric Disorders	Prevalence at birth	public	MED13L	2	860	2	Congenitally uncorrected transposition of the great arteries	24.25	24.25	24.25	24.25	MED13L
921	Severe Paediatric Disorders	Prevalence at birth	public	SPTA1	2	822	5	Hereditary spherocytosis	20	20	20	20	SPTA1
921	Severe Paediatric Disorders	Prevalence at birth	public	ANK1	2	822	5	Hereditary spherocytosis	20	20	20	20	ANK1
921	Severe Paediatric Disorders	Prevalence at birth	public	EPB42	1	822	5	Hereditary spherocytosis	20	20	20	20	EPB42
921	Severe Paediatric Disorders	Prevalence at birth	public	AR	4	95706	2	Non-syndromic posterior hypospadias	20	20	20	20	AR
921	Severe Paediatric Disorders	Prevalence at birth	public	SHH	15	98938	9	Colobomatous microphthalmia	19	19	19	19	SHH
921	Severe Paediatric Disorders	Prevalence at birth	public	STRA6	2	98938	9	Colobomatous microphthalmia	19	19	19	19	STRA6
921	Severe Paediatric Disorders	Prevalence at birth	public	TENM3	1	98938	9	Colobomatous microphthalmia	19	19	19	19	TENM3
921	Severe Paediatric Disorders	Prevalence at birth	public	VSX2	2	98938	9	Colobomatous microphthalmia	19	19	19	19	VSX2
921	Severe Paediatric Disorders	Prevalence at birth	public	GJA1	7	2248	2	Hypoplastic left heart syndrome	1.9	49.1	16.0938	13.8	GJA1
921	Severe Paediatric Disorders	Prevalence at birth	public	NKX2-5	12	2248	2	Hypoplastic left heart syndrome	1.9	49.1	16.0938	13.8	NKX2-5
921	Severe Paediatric Disorders	Prevalence at birth	public	HSPG2	3	1606	13	1p36 deletion syndrome	15	15	15	15	HSPG2
921	Severe Paediatric Disorders	Prevalence at birth	public	SKI	2	1606	13	1p36 deletion syndrome	15	15	15	15	SKI
921	Severe Paediatric Disorders	Prevalence at birth	public	SIX3	8	2162	16	Holoprosencephaly	13.4	13.4	13.4	13.4	SIX3
921	Severe Paediatric Disorders	Prevalence at birth	public	ZIC2	7	2162	16	Holoprosencephaly	13.4	13.4	13.4	13.4	ZIC2
921	Severe Paediatric Disorders	Prevalence at birth	public	DISP1	7	2162	16	Holoprosencephaly	13.4	13.4	13.4	13.4	DISP1
921	Severe Paediatric Disorders	Prevalence at birth	public	SHH	15	2162	16	Holoprosencephaly	13.4	13.4	13.4	13.4	SHH
921	Severe Paediatric Disorders	Prevalence at birth	public	GLI2	9	2162	16	Holoprosencephaly	13.4	13.4	13.4	13.4	GLI2
921	Severe Paediatric Disorders	Prevalence at birth	public	FGF8	9	2162	16	Holoprosencephaly	13.4	13.4	13.4	13.4	FGF8
921	Severe Paediatric Disorders	Prevalence at birth	public	GP1BB	4	567	10	22q11.2 deletion syndrome	9.6	16.8	13.2	13.2	GP1BB
921	Severe Paediatric Disorders	Prevalence at birth	public	DMD	5	98896	2	Duchenne muscular dystrophy	8.2	14	10.88	10.5	DMD
921	Severe Paediatric Disorders	Prevalence at birth	public	HBB	18	251380	5	Hereditary persistence of fetal hemoglobin-sickle cell disease syndrome	10.6	10.6	10.6	10.6	HBB
921	Severe Paediatric Disorders	Prevalence at birth	public	KLF1	3	251380	5	Hereditary persistence of fetal hemoglobin-sickle cell disease syndrome	10.6	10.6	10.6	10.6	KLF1
921	Severe Paediatric Disorders	Prevalence at birth	public	PROKR2	4	3157	7	Septo-optic dysplasia spectrum	10	10	10	10	PROKR2
921	Severe Paediatric Disorders	Prevalence at birth	public	OTX2	6	3157	7	Septo-optic dysplasia spectrum	10	10	10	10	OTX2
921	Severe Paediatric Disorders	Prevalence at birth	public	DIS3L2	2	654	11	Nephroblastoma	10	10	10	10	DIS3L2
921	Severe Paediatric Disorders	Prevalence at birth	public	BRCA2	8	654	11	Nephroblastoma	10	10	10	10	BRCA2
921	Severe Paediatric Disorders	Prevalence at birth	public	H19	6	654	11	Nephroblastoma	10	10	10	10	H19
921	Severe Paediatric Disorders	Prevalence at birth	public	SOX2	3	3157	7	Septo-optic dysplasia spectrum	10	10	10	10	SOX2
921	Severe Paediatric Disorders	Prevalence at birth	public	GPC3	2	654	11	Nephroblastoma	10	10	10	10	GPC3
921	Severe Paediatric Disorders	Prevalence at birth	public	ITGB4	5	1114	4	Aplasia cutis congenita	7.69	10	8.845	8.845	ITGB4
921	Severe Paediatric Disorders	Prevalence at birth	public	MYH7	8	1880	1	Ebstein malformation of the tricuspid valve	0.6	27.2	8.41538	4.1	MYH7
921	Severe Paediatric Disorders	Prevalence at birth	public	TOR1A	2	256	1	Early-onset generalized limb-onset dystonia	8.3	8.3	8.3	8.3	TOR1A
921	Severe Paediatric Disorders	Prevalence at birth	public	HACE1	2	635	8	Neuroblastoma	2.5	14	8.25	8.25	HACE1
921	Severe Paediatric Disorders	Prevalence at birth	public	NR0B1	4	95702	1	X-linked adrenal hypoplasia congenita	8	8	8	8	NR0B1
921	Severe Paediatric Disorders	Prevalence at birth	public	HBA1	4	163596	2	Hb Bart's hydrops fetalis	7.6	7.6	7.6	7.6	HBA1
921	Severe Paediatric Disorders	Prevalence at birth	public	HBA2	4	163596	2	Hb Bart's hydrops fetalis	7.6	7.6	7.6	7.6	HBA2
921	Severe Paediatric Disorders	Prevalence at birth	public	CYP21A2	3	315306	1	Classic congenital adrenal hyperplasia due to 21-hydroxylase deficiency, salt wasting form	7.5	7.5	7.5	7.5	CYP21A2
921	Severe Paediatric Disorders	Prevalence at birth	public	CTH	1	212	1	Cystathioninuria	7.1	7.1	7.1	7.1	CTH
921	Severe Paediatric Disorders	Prevalence at birth	public	SOX9	6	718	1	Isolated Pierre Robin syndrome	3.5	12.4	6.52857	5.9	SOX9
921	Severe Paediatric Disorders	Prevalence at birth	public	NCF1	2	904	24	Williams syndrome	1.8	10.8	6.3	6.3	NCF1
921	Severe Paediatric Disorders	Prevalence at birth	public	MBTPS2	5	666	3	Osteogenesis imperfecta	1.5	7.4	5.5625	6.675	MBTPS2
921	Severe Paediatric Disorders	Prevalence at birth	public	TP63	9	2440	7	Isolated split hand-split foot malformation	5.1	6	5.5	5.4	TP63
921	Severe Paediatric Disorders	Prevalence at birth	public	DLX5	2	2440	7	Isolated split hand-split foot malformation	5.1	6	5.5	5.4	DLX5
921	Severe Paediatric Disorders	Prevalence at birth	public	WNT10B	2	2440	7	Isolated split hand-split foot malformation	5.1	6	5.5	5.4	WNT10B
921	Severe Paediatric Disorders	Prevalence at birth	public	PTCH1	9	377	3	Gorlin syndrome	5.3	5.3	5.3	5.3	PTCH1
921	Severe Paediatric Disorders	Prevalence at birth	public	COL1A2	8	216796	2	Osteogenesis imperfecta type 1	5.16	5.16	5.16	5.16	COL1A2
921	Severe Paediatric Disorders	Prevalence at birth	public	TSC2	6	805	2	Tuberous sclerosis complex	4.45	5.62	5.035	5.035	TSC2
921	Severe Paediatric Disorders	Prevalence at birth	public	TSC1	4	805	2	Tuberous sclerosis complex	4.45	5.62	5.035	5.035	TSC1
921	Severe Paediatric Disorders	Prevalence at birth	public	RPGR	5	244	47	Primary ciliary dyskinesia	5	5	5	5	RPGR
921	Severe Paediatric Disorders	Prevalence at birth	public	GAS8	1	244	47	Primary ciliary dyskinesia	5	5	5	5	GAS8
921	Severe Paediatric Disorders	Prevalence at birth	public	PKHD1	2	731	2	Autosomal recessive polycystic kidney disease	5	5	5	5	PKHD1
921	Severe Paediatric Disorders	Prevalence at birth	public	RSPH1	1	244	47	Primary ciliary dyskinesia	5	5	5	5	RSPH1
921	Severe Paediatric Disorders	Prevalence at birth	public	DNAAF3	1	244	47	Primary ciliary dyskinesia	5	5	5	5	DNAAF3
921	Severe Paediatric Disorders	Prevalence at birth	public	OFD1	4	244	47	Primary ciliary dyskinesia	5	5	5	5	OFD1
921	Severe Paediatric Disorders	Prevalence at birth	public	DNAH9	3	244	47	Primary ciliary dyskinesia	5	5	5	5	DNAH9
921	Severe Paediatric Disorders	Prevalence at birth	public	DNAAF4	1	244	47	Primary ciliary dyskinesia	5	5	5	5	DNAAF4
921	Severe Paediatric Disorders	Prevalence at birth	public	DNAH5	1	244	47	Primary ciliary dyskinesia	5	5	5	5	DNAH5
921	Severe Paediatric Disorders	Prevalence at birth	public	DNAH11	1	244	47	Primary ciliary dyskinesia	5	5	5	5	DNAH11
921	Severe Paediatric Disorders	Prevalence at birth	public	DZIP1L	1	731	2	Autosomal recessive polycystic kidney disease	5	5	5	5	DZIP1L
921	Severe Paediatric Disorders	Prevalence at birth	public	CCDC39	1	244	47	Primary ciliary dyskinesia	5	5	5	5	CCDC39
921	Severe Paediatric Disorders	Prevalence at birth	public	SPAG1	1	244	47	Primary ciliary dyskinesia	5	5	5	5	SPAG1
921	Severe Paediatric Disorders	Prevalence at birth	public	CCDC65	1	244	47	Primary ciliary dyskinesia	5	5	5	5	CCDC65
921	Severe Paediatric Disorders	Prevalence at birth	public	DNAI1	1	244	47	Primary ciliary dyskinesia	5	5	5	5	DNAI1
921	Severe Paediatric Disorders	Prevalence at birth	public	FXN	1	95	1	Friedreich ataxia	2.8	6.2	4.5	4.5	FXN
921	Severe Paediatric Disorders	Prevalence at birth	public	SLC6A19	2	2116	2	Hartnup disease	3.85	3.85	3.85	3.85	SLC6A19
921	Severe Paediatric Disorders	Prevalence at birth	public	HBB	18	2132	1	Hemoglobin C disease	3.65	3.65	3.65	3.65	HBB
921	Severe Paediatric Disorders	Prevalence at birth	public	CDKL5	4	3451	15	Infantile spasms syndrome	2.9	4.5	3.65	3.6	CDKL5
921	Severe Paediatric Disorders	Prevalence at birth	public	STXBP1	7	3451	15	Infantile spasms syndrome	2.9	4.5	3.65	3.6	STXBP1
921	Severe Paediatric Disorders	Prevalence at birth	public	CNPY3	1	3451	15	Infantile spasms syndrome	2.9	4.5	3.65	3.6	CNPY3
921	Severe Paediatric Disorders	Prevalence at birth	public	WDR45	2	3451	15	Infantile spasms syndrome	2.9	4.5	3.65	3.6	WDR45
921	Severe Paediatric Disorders	Prevalence at birth	public	ST3GAL3	2	3451	15	Infantile spasms syndrome	2.9	4.5	3.65	3.6	ST3GAL3
921	Severe Paediatric Disorders	Prevalence at birth	public	SCN2A	7	3451	15	Infantile spasms syndrome	2.9	4.5	3.65	3.6	SCN2A
921	Severe Paediatric Disorders	Prevalence at birth	public	SPTAN1	1	3451	15	Infantile spasms syndrome	2.9	4.5	3.65	3.6	SPTAN1
921	Severe Paediatric Disorders	Prevalence at birth	public	SIK1	3	3451	15	Infantile spasms syndrome	2.9	4.5	3.65	3.6	SIK1
921	Severe Paediatric Disorders	Prevalence at birth	public	CHD7	4	138	2	CHARGE syndrome	3.5	3.5	3.5	3.5	CHD7
921	Severe Paediatric Disorders	Prevalence at birth	public	GNAQ	4	3205	1	Sturge-Weber syndrome	3.5	3.5	3.5	3.5	GNAQ
921	Severe Paediatric Disorders	Prevalence at birth	public	SEMA3E	1	138	2	CHARGE syndrome	3.5	3.5	3.5	3.5	SEMA3E
921	Severe Paediatric Disorders	Prevalence at birth	public	TEK	3	98976	4	Congenital glaucoma	0.9	6.6	3.46154	3.4	TEK
921	Severe Paediatric Disorders	Prevalence at birth	public	CYP1B1	4	98976	4	Congenital glaucoma	0.9	6.6	3.46154	3.4	CYP1B1
921	Severe Paediatric Disorders	Prevalence at birth	public	SLC22A5	1	158	1	Systemic primary carnitine deficiency	3.2	3.2	3.2	3.2	SLC22A5
921	Severe Paediatric Disorders	Prevalence at birth	public	GALT	1	79239	1	Classic galactosemia	2.3	4.3	3.2	3	GALT
921	Severe Paediatric Disorders	Prevalence at birth	public	OTX2	6	2542	7	Isolated microphthalmia-anophthalmia-coloboma	2.18	3.7	3.07	3.33	OTX2
921	Severe Paediatric Disorders	Prevalence at birth	public	SOX2	3	2542	7	Isolated microphthalmia-anophthalmia-coloboma	2.18	3.7	3.07	3.33	SOX2
921	Severe Paediatric Disorders	Prevalence at birth	public	VSX2	2	2542	7	Isolated microphthalmia-anophthalmia-coloboma	2.18	3.7	3.07	3.33	VSX2
921	Severe Paediatric Disorders	Prevalence at birth	public	ALDH1A3	1	2542	7	Isolated microphthalmia-anophthalmia-coloboma	2.18	3.7	3.07	3.33	ALDH1A3
921	Severe Paediatric Disorders	Prevalence at birth	public	RAX	1	2542	7	Isolated microphthalmia-anophthalmia-coloboma	2.18	3.7	3.07	3.33	RAX
921	Severe Paediatric Disorders	Prevalence at birth	public	ZIC1	5	35098	4	Isolated plagiocephaly	3	3	3	3	ZIC1
921	Severe Paediatric Disorders	Prevalence at birth	public	SCN2A	7	33069	8	Dravet syndrome	2.5	3.5	3	3	SCN2A
921	Severe Paediatric Disorders	Prevalence at birth	public	SCN9A	7	33069	8	Dravet syndrome	2.5	3.5	3	3	SCN9A
921	Severe Paediatric Disorders	Prevalence at birth	public	SCN1B	6	33069	8	Dravet syndrome	2.5	3.5	3	3	SCN1B
921	Severe Paediatric Disorders	Prevalence at birth	public	NF2	3	637	1	Neurofibromatosis type 2	3	3	3	3	NF2
921	Severe Paediatric Disorders	Prevalence at birth	public	TWIST1	4	794	3	Saethre-Chotzen syndrome	3	3	3	3	TWIST1
921	Severe Paediatric Disorders	Prevalence at birth	public	TWIST1	4	35098	4	Isolated plagiocephaly	3	3	3	3	TWIST1
921	Severe Paediatric Disorders	Prevalence at birth	public	SCN1A	6	33069	8	Dravet syndrome	2.5	3.5	3	3	SCN1A
921	Severe Paediatric Disorders	Prevalence at birth	public	STXBP1	7	33069	8	Dravet syndrome	2.5	3.5	3	3	STXBP1
921	Severe Paediatric Disorders	Prevalence at birth	public	GABRA1	3	33069	8	Dravet syndrome	2.5	3.5	3	3	GABRA1
921	Severe Paediatric Disorders	Prevalence at birth	public	NDE1	3	2177	1	Hydranencephaly	2.8	2.8	2.8	2.8	NDE1
921	Severe Paediatric Disorders	Prevalence at birth	public	TP63	9	93930	2	Bladder exstrophy	2.8	2.8	2.8	2.8	TP63
921	Severe Paediatric Disorders	Prevalence at birth	public	DHCR7	1	818	1	Smith-Lemli-Opitz syndrome	1.7	3.7	2.7	2.7	DHCR7
921	Severe Paediatric Disorders	Prevalence at birth	public	RPGRIP1	3	564	17	Meckel syndrome	1.3	4	2.63333	2.6	RPGRIP1
921	Severe Paediatric Disorders	Prevalence at birth	public	TMEM237	4	564	17	Meckel syndrome	1.3	4	2.63333	2.6	TMEM237
921	Severe Paediatric Disorders	Prevalence at birth	public	CC2D2A	3	564	17	Meckel syndrome	1.3	4	2.63333	2.6	CC2D2A
921	Severe Paediatric Disorders	Prevalence at birth	public	CEP290	5	564	17	Meckel syndrome	1.3	4	2.63333	2.6	CEP290
921	Severe Paediatric Disorders	Prevalence at birth	public	TMEM67	4	564	17	Meckel syndrome	1.3	4	2.63333	2.6	TMEM67
921	Severe Paediatric Disorders	Prevalence at birth	public	TCTN2	2	564	17	Meckel syndrome	1.3	4	2.63333	2.6	TCTN2
921	Severe Paediatric Disorders	Prevalence at birth	public	TXNDC15	1	564	17	Meckel syndrome	1.3	4	2.63333	2.6	TXNDC15
921	Severe Paediatric Disorders	Prevalence at birth	public	TCTN1	2	564	17	Meckel syndrome	1.3	4	2.63333	2.6	TCTN1
921	Severe Paediatric Disorders	Prevalence at birth	public	TMEM231	3	564	17	Meckel syndrome	1.3	4	2.63333	2.6	TMEM231
921	Severe Paediatric Disorders	Prevalence at birth	public	MCCC2	1	6	2	3-methylcrotonyl-CoA carboxylase deficiency	1.9	3.3	2.61667	2.65	MCCC2
921	Severe Paediatric Disorders	Prevalence at birth	public	MCCC1	1	6	2	3-methylcrotonyl-CoA carboxylase deficiency	1.9	3.3	2.61667	2.65	MCCC1
921	Severe Paediatric Disorders	Prevalence at birth	public	SRY	5	2138	3	46,XX ovotesticular disorder of sex development	2.5	2.5	2.5	2.5	SRY
921	Severe Paediatric Disorders	Prevalence at birth	public	SOX9	6	2138	3	46,XX ovotesticular disorder of sex development	2.5	2.5	2.5	2.5	SOX9
921	Severe Paediatric Disorders	Prevalence at birth	public	THRB	1	566243	1	Resistance to thyroid hormone due to a mutation in thyroid hormone receptor beta	2.47	2.47	2.47	2.47	THRB
921	Severe Paediatric Disorders	Prevalence at birth	public	DMD	5	98895	1	Becker muscular dystrophy	2.2	2.7	2.46667	2.5	DMD
921	Severe Paediatric Disorders	Prevalence at birth	public	CBS	1	394	1	Classic homocystinuria	0.77	5	2.42333	1.5	CBS
921	Severe Paediatric Disorders	Prevalence at birth	public	CDKL5	4	505652	1	CDKL5-deficiency disorder	2.36	2.36	2.36	2.36	CDKL5
921	Severe Paediatric Disorders	Prevalence at birth	public	SPRED1	1	137605	1	Legius syndrome	2.2	2.2	2.2	2.2	SPRED1
921	Severe Paediatric Disorders	Prevalence at birth	public	SLC25A22	3	1934	16	Early infantile epileptic encephalopathy	2	2	2	2	SLC25A22
921	Severe Paediatric Disorders	Prevalence at birth	public	CDKL5	4	1934	16	Early infantile epileptic encephalopathy	2	2	2	2	CDKL5
921	Severe Paediatric Disorders	Prevalence at birth	public	SMO	2	2495	12	Meningioma	2	2	2	2	SMO
921	Severe Paediatric Disorders	Prevalence at birth	public	SCN2A	7	1934	16	Early infantile epileptic encephalopathy	2	2	2	2	SCN2A
921	Severe Paediatric Disorders	Prevalence at birth	public	KCNA1	5	1934	16	Early infantile epileptic encephalopathy	2	2	2	2	KCNA1
921	Severe Paediatric Disorders	Prevalence at birth	public	NSD2	1	280	6	Wolf-Hirschhorn syndrome	2	2	2	2	NSD2
921	Severe Paediatric Disorders	Prevalence at birth	public	GNAO1	2	1934	16	Early infantile epileptic encephalopathy	2	2	2	2	GNAO1
921	Severe Paediatric Disorders	Prevalence at birth	public	PIK3CA	11	2495	12	Meningioma	2	2	2	2	PIK3CA
921	Severe Paediatric Disorders	Prevalence at birth	public	TERT	8	2495	12	Meningioma	2	2	2	2	TERT
921	Severe Paediatric Disorders	Prevalence at birth	public	SIK1	3	1934	16	Early infantile epileptic encephalopathy	2	2	2	2	SIK1
921	Severe Paediatric Disorders	Prevalence at birth	public	CTBP1	1	280	6	Wolf-Hirschhorn syndrome	2	2	2	2	CTBP1
921	Severe Paediatric Disorders	Prevalence at birth	public	TRIM8	1	1934	16	Early infantile epileptic encephalopathy	2	2	2	2	TRIM8
921	Severe Paediatric Disorders	Prevalence at birth	public	STXBP1	7	1934	16	Early infantile epileptic encephalopathy	2	2	2	2	STXBP1
921	Severe Paediatric Disorders	Prevalence at birth	public	PIGG	2	280	6	Wolf-Hirschhorn syndrome	2	2	2	2	PIGG
921	Severe Paediatric Disorders	Prevalence at birth	public	UNC13D	1	540	4	Familial hemophagocytic lymphohistiocytosis	2	2	2	2	UNC13D
921	Severe Paediatric Disorders	Prevalence at birth	public	NF2	3	2495	12	Meningioma	2	2	2	2	NF2
921	Severe Paediatric Disorders	Prevalence at birth	public	PRF1	3	540	4	Familial hemophagocytic lymphohistiocytosis	2	2	2	2	PRF1
921	Severe Paediatric Disorders	Prevalence at birth	public	SCN1B	6	1934	16	Early infantile epileptic encephalopathy	2	2	2	2	SCN1B
921	Severe Paediatric Disorders	Prevalence at birth	public	PNKP	3	1934	16	Early infantile epileptic encephalopathy	2	2	2	2	PNKP
921	Severe Paediatric Disorders	Prevalence at birth	public	PDGFB	4	2495	12	Meningioma	2	2	2	2	PDGFB
921	Severe Paediatric Disorders	Prevalence at birth	public	PIGQ	1	1934	16	Early infantile epileptic encephalopathy	2	2	2	2	PIGQ
921	Severe Paediatric Disorders	Prevalence at birth	public	STX11	1	540	4	Familial hemophagocytic lymphohistiocytosis	2	2	2	2	STX11
921	Severe Paediatric Disorders	Prevalence at birth	public	STXBP2	1	540	4	Familial hemophagocytic lymphohistiocytosis	2	2	2	2	STXBP2
921	Severe Paediatric Disorders	Prevalence at birth	public	PHEX	1	89936	1	X-linked hypophosphatemia	1.95	1.95	1.95	1.95	PHEX
921	Severe Paediatric Disorders	Prevalence at birth	public	ATP7B	1	905	1	Wilson disease	0.94	2.9	1.8525	1.785	ATP7B
921	Severe Paediatric Disorders	Prevalence at birth	public	GAA	2	420429	1	Glycogen storage disease due to acid maltase deficiency, late-onset	1.75	1.75	1.75	1.75	GAA
921	Severe Paediatric Disorders	Prevalence at birth	public	PMM2	1	79318	1	PMM2-CDG	1.73	1.73	1.73	1.73	PMM2
921	Severe Paediatric Disorders	Prevalence at birth	public	ATM	4	100	1	Ataxia-telangiectasia	1.7	1.7	1.7	1.7	ATM
921	Severe Paediatric Disorders	Prevalence at birth	public	AR	4	481	1	Kennedy disease	1.6	1.6	1.6	1.6	AR
921	Severe Paediatric Disorders	Prevalence at birth	public	SLC17A5	3	309334	1	Salla disease	1.59	1.59	1.59	1.59	SLC17A5
921	Severe Paediatric Disorders	Prevalence at birth	public	FLI1	6	2308	1	Jacobsen syndrome	1.5	1.5	1.5	1.5	FLI1
921	Severe Paediatric Disorders	Prevalence at birth	public	MAP3K1	2	242	10	46,XY complete gonadal dysgenesis	1.5	1.5	1.5	1.5	MAP3K1
921	Severe Paediatric Disorders	Prevalence at birth	public	SOX9	6	242	10	46,XY complete gonadal dysgenesis	1.5	1.5	1.5	1.5	SOX9
921	Severe Paediatric Disorders	Prevalence at birth	public	NR0B1	4	242	10	46,XY complete gonadal dysgenesis	1.5	1.5	1.5	1.5	NR0B1
921	Severe Paediatric Disorders	Prevalence at birth	public	SRY	5	242	10	46,XY complete gonadal dysgenesis	1.5	1.5	1.5	1.5	SRY
921	Severe Paediatric Disorders	Prevalence at birth	public	FKTN	6	899	14	Walker-Warburg syndrome	1.2	1.65	1.425	1.425	FKTN
921	Severe Paediatric Disorders	Prevalence at birth	public	POMGNT2	1	899	14	Walker-Warburg syndrome	1.2	1.65	1.425	1.425	POMGNT2
921	Severe Paediatric Disorders	Prevalence at birth	public	POMK	3	899	14	Walker-Warburg syndrome	1.2	1.65	1.425	1.425	POMK
921	Severe Paediatric Disorders	Prevalence at birth	public	B4GAT1	1	899	14	Walker-Warburg syndrome	1.2	1.65	1.425	1.425	B4GAT1
921	Severe Paediatric Disorders	Prevalence at birth	public	FKRP	6	899	14	Walker-Warburg syndrome	1.2	1.65	1.425	1.425	FKRP
921	Severe Paediatric Disorders	Prevalence at birth	public	DAG1	3	899	14	Walker-Warburg syndrome	1.2	1.65	1.425	1.425	DAG1
921	Severe Paediatric Disorders	Prevalence at birth	public	POMT1	6	899	14	Walker-Warburg syndrome	1.2	1.65	1.425	1.425	POMT1
921	Severe Paediatric Disorders	Prevalence at birth	public	COL4A1	7	899	14	Walker-Warburg syndrome	1.2	1.65	1.425	1.425	COL4A1
921	Severe Paediatric Disorders	Prevalence at birth	public	POMGNT1	5	899	14	Walker-Warburg syndrome	1.2	1.65	1.425	1.425	POMGNT1
921	Severe Paediatric Disorders	Prevalence at birth	public	TTC21B	2	474	10	Jeune syndrome	1.4	1.4	1.4	1.4	TTC21B
921	Severe Paediatric Disorders	Prevalence at birth	public	DYNC2H1	4	474	10	Jeune syndrome	1.4	1.4	1.4	1.4	DYNC2H1
921	Severe Paediatric Disorders	Prevalence at birth	public	WDR19	4	474	10	Jeune syndrome	1.4	1.4	1.4	1.4	WDR19
921	Severe Paediatric Disorders	Prevalence at birth	public	PPIB	3	216820	10	Osteogenesis imperfecta type 4	1.35	1.35	1.35	1.35	PPIB
921	Severe Paediatric Disorders	Prevalence at birth	public	FKBP10	4	216820	10	Osteogenesis imperfecta type 4	1.35	1.35	1.35	1.35	FKBP10
921	Severe Paediatric Disorders	Prevalence at birth	public	CRTAP	3	216820	10	Osteogenesis imperfecta type 4	1.35	1.35	1.35	1.35	CRTAP
921	Severe Paediatric Disorders	Prevalence at birth	public	WNT1	3	216820	10	Osteogenesis imperfecta type 4	1.35	1.35	1.35	1.35	WNT1
921	Severe Paediatric Disorders	Prevalence at birth	public	SERPINF1	2	216820	10	Osteogenesis imperfecta type 4	1.35	1.35	1.35	1.35	SERPINF1
921	Severe Paediatric Disorders	Prevalence at birth	public	COL1A2	8	216820	10	Osteogenesis imperfecta type 4	1.35	1.35	1.35	1.35	COL1A2
921	Severe Paediatric Disorders	Prevalence at birth	public	TMEM38B	1	216820	10	Osteogenesis imperfecta type 4	1.35	1.35	1.35	1.35	TMEM38B
921	Severe Paediatric Disorders	Prevalence at birth	public	POLR1D	1	861	4	Treacher-Collins syndrome	0.63	2	1.315	1.315	POLR1D
921	Severe Paediatric Disorders	Prevalence at birth	public	POLR1C	2	861	4	Treacher-Collins syndrome	0.63	2	1.315	1.315	POLR1C
921	Severe Paediatric Disorders	Prevalence at birth	public	TCOF1	1	861	4	Treacher-Collins syndrome	0.63	2	1.315	1.315	TCOF1
921	Severe Paediatric Disorders	Prevalence at birth	public	GCDH	1	25	1	Glutaryl-CoA dehydrogenase deficiency	0.56	2.85	1.2925	0.88	GCDH
921	Severe Paediatric Disorders	Prevalence at birth	public	COL4A5	3	88917	1	X-linked Alport syndrome	1.25	1.25	1.25	1.25	COL4A5
921	Severe Paediatric Disorders	Prevalence at birth	public	PEX14	3	44	13	Neonatal adrenoleukodystrophy	1.2	1.2	1.2	1.2	PEX14
921	Severe Paediatric Disorders	Prevalence at birth	public	PEX19	3	44	13	Neonatal adrenoleukodystrophy	1.2	1.2	1.2	1.2	PEX19
921	Severe Paediatric Disorders	Prevalence at birth	public	PEX5	4	44	13	Neonatal adrenoleukodystrophy	1.2	1.2	1.2	1.2	PEX5
921	Severe Paediatric Disorders	Prevalence at birth	public	PEX16	3	44	13	Neonatal adrenoleukodystrophy	1.2	1.2	1.2	1.2	PEX16
921	Severe Paediatric Disorders	Prevalence at birth	public	PEX11B	3	44	13	Neonatal adrenoleukodystrophy	1.2	1.2	1.2	1.2	PEX11B
921	Severe Paediatric Disorders	Prevalence at birth	public	PEX26	3	44	13	Neonatal adrenoleukodystrophy	1.2	1.2	1.2	1.2	PEX26
921	Severe Paediatric Disorders	Prevalence at birth	public	FOXF1	1	210122	1	Congenital alveolar capillary dysplasia	1.2	1.2	1.2	1.2	FOXF1
921	Severe Paediatric Disorders	Prevalence at birth	public	SLC2A1	7	71277	1	Classic glucose transporter type 1 deficiency syndrome	1.2	1.2	1.2	1.2	SLC2A1
921	Severe Paediatric Disorders	Prevalence at birth	public	PEX13	3	44	13	Neonatal adrenoleukodystrophy	1.2	1.2	1.2	1.2	PEX13
921	Severe Paediatric Disorders	Prevalence at birth	public	ACADVL	1	26793	1	Very long chain acyl-CoA dehydrogenase deficiency	0.45	1.8	1.125	1.125	ACADVL
921	Severe Paediatric Disorders	Prevalence at birth	public	TP63	9	1896	1	EEC syndrome	1.11	1.11	1.11	1.11	TP63
921	Severe Paediatric Disorders	Prevalence at birth	public	GRHL3	5	888	2	Van der Woude syndrome	0.9	1.3	1.1	1.1	GRHL3
921	Severe Paediatric Disorders	Prevalence at birth	public	IRF6	7	888	2	Van der Woude syndrome	0.9	1.3	1.1	1.1	IRF6
921	Severe Paediatric Disorders	Prevalence at birth	public	INPP5E	4	475	22	Joubert syndrome	1	1.125	1.0625	1.0625	INPP5E
921	Severe Paediatric Disorders	Prevalence at birth	public	CEP41	2	475	22	Joubert syndrome	1	1.125	1.0625	1.0625	CEP41
921	Severe Paediatric Disorders	Prevalence at birth	public	TMEM67	4	475	22	Joubert syndrome	1	1.125	1.0625	1.0625	TMEM67
921	Severe Paediatric Disorders	Prevalence at birth	public	TMEM237	4	475	22	Joubert syndrome	1	1.125	1.0625	1.0625	TMEM237
921	Severe Paediatric Disorders	Prevalence at birth	public	TCTN1	2	475	22	Joubert syndrome	1	1.125	1.0625	1.0625	TCTN1
921	Severe Paediatric Disorders	Prevalence at birth	public	AHI1	3	475	22	Joubert syndrome	1	1.125	1.0625	1.0625	AHI1
921	Severe Paediatric Disorders	Prevalence at birth	public	TCTN2	2	475	22	Joubert syndrome	1	1.125	1.0625	1.0625	TCTN2
921	Severe Paediatric Disorders	Prevalence at birth	public	HYLS1	2	475	22	Joubert syndrome	1	1.125	1.0625	1.0625	HYLS1
921	Severe Paediatric Disorders	Prevalence at birth	public	COL2A1	19	94068	1	Spondyloepiphyseal dysplasia congenita	1	1	1	1	COL2A1
921	Severe Paediatric Disorders	Prevalence at birth	public	PAFAH1B1	4	531	3	Miller-Dieker syndrome	1	1	1	1	PAFAH1B1
921	Severe Paediatric Disorders	Prevalence at birth	public	AGL	1	366	1	Glycogen storage disease due to glycogen debranching enzyme deficiency	1	1	1	1	AGL
921	Severe Paediatric Disorders	Prevalence at birth	public	MTM1	2	596	1	X-linked centronuclear myopathy	1	1	1	1	MTM1
921	Severe Paediatric Disorders	Prevalence at birth	public	HADHA	3	5	1	Long chain 3-hydroxyacyl-CoA dehydrogenase deficiency	0.4	2	0.996	0.84	HADHA
921	Severe Paediatric Disorders	Prevalence at birth	public	SMC1A	3	199	6	Cornelia de Lange syndrome	0.65	1.3	0.973333	0.97	SMC1A
921	Severe Paediatric Disorders	Prevalence at birth	public	SMC3	1	199	6	Cornelia de Lange syndrome	0.65	1.3	0.973333	0.97	SMC3
921	Severe Paediatric Disorders	Prevalence at birth	public	RAD21	1	199	6	Cornelia de Lange syndrome	0.65	1.3	0.973333	0.97	RAD21
921	Severe Paediatric Disorders	Prevalence at birth	public	NIPBL	2	199	6	Cornelia de Lange syndrome	0.65	1.3	0.973333	0.97	NIPBL
921	Severe Paediatric Disorders	Prevalence at birth	public	HDAC8	2	199	6	Cornelia de Lange syndrome	0.65	1.3	0.973333	0.97	HDAC8
921	Severe Paediatric Disorders	Prevalence at birth	public	CACNA1A	7	2131	4	Alternating hemiplegia of childhood	0.94	0.94	0.94	0.94	CACNA1A
921	Severe Paediatric Disorders	Prevalence at birth	public	SLC1A3	2	2131	4	Alternating hemiplegia of childhood	0.94	0.94	0.94	0.94	SLC1A3
921	Severe Paediatric Disorders	Prevalence at birth	public	ATP1A3	3	2131	4	Alternating hemiplegia of childhood	0.94	0.94	0.94	0.94	ATP1A3
921	Severe Paediatric Disorders	Prevalence at birth	public	OFD1	4	2750	1	Orofaciodigital syndrome type 1	0.65	1.2	0.925	0.925	OFD1
921	Severe Paediatric Disorders	Prevalence at birth	public	SGSH	1	79269	1	Sanfilippo syndrome type A	0.47	1.4	0.9125	0.89	SGSH
921	Severe Paediatric Disorders	Prevalence at birth	public	ERF	4	207	2	Crouzon disease	0.9	0.9	0.9	0.9	ERF
921	Severe Paediatric Disorders	Prevalence at birth	public	FAH	1	882	1	Tyrosinemia type 1	0.9	0.9	0.9	0.9	FAH
921	Severe Paediatric Disorders	Prevalence at birth	public	WNT1	3	216812	11	Osteogenesis imperfecta type 3	0.89	0.89	0.89	0.89	WNT1
921	Severe Paediatric Disorders	Prevalence at birth	public	CRTAP	3	216812	11	Osteogenesis imperfecta type 3	0.89	0.89	0.89	0.89	CRTAP
921	Severe Paediatric Disorders	Prevalence at birth	public	SERPINF1	2	216812	11	Osteogenesis imperfecta type 3	0.89	0.89	0.89	0.89	SERPINF1
921	Severe Paediatric Disorders	Prevalence at birth	public	PPIB	3	216812	11	Osteogenesis imperfecta type 3	0.89	0.89	0.89	0.89	PPIB
921	Severe Paediatric Disorders	Prevalence at birth	public	COL1A2	8	216812	11	Osteogenesis imperfecta type 3	0.89	0.89	0.89	0.89	COL1A2
921	Severe Paediatric Disorders	Prevalence at birth	public	FKBP10	4	216812	11	Osteogenesis imperfecta type 3	0.89	0.89	0.89	0.89	FKBP10
921	Severe Paediatric Disorders	Prevalence at birth	public	GPR143	2	54	1	X-linked recessive ocular albinism	0.58	1	0.806667	0.84	GPR143
921	Severe Paediatric Disorders	Prevalence at birth	public	RUNX2	2	1452	1	Cleidocranial dysplasia	0.4	1.2	0.8	0.8	RUNX2
921	Severe Paediatric Disorders	Prevalence at birth	public	CYP11B1	2	90795	1	Congenital adrenal hyperplasia due to 11-beta-hydroxylase deficiency	0.75	0.75	0.75	0.75	CYP11B1
921	Severe Paediatric Disorders	Prevalence at birth	public	SBDS	2	811	4	Shwachman-Diamond syndrome	0.5	1.3	0.7225	0.545	SBDS
921	Severe Paediatric Disorders	Prevalence at birth	public	GAA	2	308552	1	Glycogen storage disease due to acid maltase deficiency, infantile onset	0.72	0.72	0.72	0.72	GAA
921	Severe Paediatric Disorders	Prevalence at birth	public	HBB	18	231214	1	Beta-thalassemia major	0.7	0.7	0.7	0.7	HBB
921	Severe Paediatric Disorders	Prevalence at birth	public	POLG	8	726	1	Alpers-Huttenlocher syndrome	0.7	0.7	0.7	0.7	POLG
921	Severe Paediatric Disorders	Prevalence at birth	public	TBX5	1	392	1	Holt-Oram syndrome	0.7	0.7	0.7	0.7	TBX5
921	Severe Paediatric Disorders	Prevalence at birth	public	IDUA	3	93473	1	Hurler syndrome	0.38	1.05	0.6925	0.67	IDUA
921	Severe Paediatric Disorders	Prevalence at birth	public	GNPTAB	2	576	1	Mucolipidosis type II	0.05	1.56	0.684	0.81	GNPTAB
921	Severe Paediatric Disorders	Prevalence at birth	public	PDGFRB	8	2591	2	Infantile myofibromatosis	0.67	0.67	0.67	0.67	PDGFRB
921	Severe Paediatric Disorders	Prevalence at birth	public	NOTCH3	3	2591	2	Infantile myofibromatosis	0.67	0.67	0.67	0.67	NOTCH3
921	Severe Paediatric Disorders	Prevalence at birth	public	RPS7	1	124	23	Blackfan-Diamond anemia	0.5	0.75	0.6425	0.66	RPS7
921	Severe Paediatric Disorders	Prevalence at birth	public	RPL11	1	124	23	Blackfan-Diamond anemia	0.5	0.75	0.6425	0.66	RPL11
921	Severe Paediatric Disorders	Prevalence at birth	public	RPS17	1	124	23	Blackfan-Diamond anemia	0.5	0.75	0.6425	0.66	RPS17
921	Severe Paediatric Disorders	Prevalence at birth	public	RPS24	1	124	23	Blackfan-Diamond anemia	0.5	0.75	0.6425	0.66	RPS24
921	Severe Paediatric Disorders	Prevalence at birth	public	RPL5	1	124	23	Blackfan-Diamond anemia	0.5	0.75	0.6425	0.66	RPL5
921	Severe Paediatric Disorders	Prevalence at birth	public	RPS10	1	124	23	Blackfan-Diamond anemia	0.5	0.75	0.6425	0.66	RPS10
921	Severe Paediatric Disorders	Prevalence at birth	public	GATA1	8	124	23	Blackfan-Diamond anemia	0.5	0.75	0.6425	0.66	GATA1
921	Severe Paediatric Disorders	Prevalence at birth	public	BRCA2	8	84	22	Fanconi anemia	0.62	0.62	0.62	0.62	BRCA2
921	Severe Paediatric Disorders	Prevalence at birth	public	FANCC	1	84	22	Fanconi anemia	0.62	0.62	0.62	0.62	FANCC
921	Severe Paediatric Disorders	Prevalence at birth	public	FANCA	1	84	22	Fanconi anemia	0.62	0.62	0.62	0.62	FANCA
921	Severe Paediatric Disorders	Prevalence at birth	public	ERCC4	4	84	22	Fanconi anemia	0.62	0.62	0.62	0.62	ERCC4
921	Severe Paediatric Disorders	Prevalence at birth	public	FANCF	1	84	22	Fanconi anemia	0.62	0.62	0.62	0.62	FANCF
921	Severe Paediatric Disorders	Prevalence at birth	public	FANCI	1	84	22	Fanconi anemia	0.62	0.62	0.62	0.62	FANCI
921	Severe Paediatric Disorders	Prevalence at birth	public	UBE2T	1	84	22	Fanconi anemia	0.62	0.62	0.62	0.62	UBE2T
921	Severe Paediatric Disorders	Prevalence at birth	public	PALB2	4	84	22	Fanconi anemia	0.62	0.62	0.62	0.62	PALB2
921	Severe Paediatric Disorders	Prevalence at birth	public	FANCB	2	84	22	Fanconi anemia	0.62	0.62	0.62	0.62	FANCB
921	Severe Paediatric Disorders	Prevalence at birth	public	FANCD2	1	84	22	Fanconi anemia	0.62	0.62	0.62	0.62	FANCD2
921	Severe Paediatric Disorders	Prevalence at birth	public	DOK7	2	994	6	Fetal akinesia deformation sequence	0.6	0.6	0.6	0.6	DOK7
921	Severe Paediatric Disorders	Prevalence at birth	public	MEOX1	1	2345	3	Isolated Klippel-Feil syndrome	0.6	0.6	0.6	0.6	MEOX1
921	Severe Paediatric Disorders	Prevalence at birth	public	SLC18A3	2	994	6	Fetal akinesia deformation sequence	0.6	0.6	0.6	0.6	SLC18A3
921	Severe Paediatric Disorders	Prevalence at birth	public	MKKS	2	110	22	Bardet-Biedl syndrome	0.5	0.5	0.5	0.5	MKKS
921	Severe Paediatric Disorders	Prevalence at birth	public	SDCCAG8	2	110	22	Bardet-Biedl syndrome	0.5	0.5	0.5	0.5	SDCCAG8
921	Severe Paediatric Disorders	Prevalence at birth	public	TRIM32	2	110	22	Bardet-Biedl syndrome	0.5	0.5	0.5	0.5	TRIM32
921	Severe Paediatric Disorders	Prevalence at birth	public	CEP290	5	110	22	Bardet-Biedl syndrome	0.5	0.5	0.5	0.5	CEP290
921	Severe Paediatric Disorders	Prevalence at birth	public	NPHP1	4	110	22	Bardet-Biedl syndrome	0.5	0.5	0.5	0.5	NPHP1
921	Severe Paediatric Disorders	Prevalence at birth	public	NSD1	5	821	3	Sotos syndrome	0.5	0.5	0.5	0.5	NSD1
921	Severe Paediatric Disorders	Prevalence at birth	public	WDPCP	2	110	22	Bardet-Biedl syndrome	0.5	0.5	0.5	0.5	WDPCP
921	Severe Paediatric Disorders	Prevalence at birth	public	BBS12	1	110	22	Bardet-Biedl syndrome	0.5	0.5	0.5	0.5	BBS12
921	Severe Paediatric Disorders	Prevalence at birth	public	BBS1	1	110	22	Bardet-Biedl syndrome	0.5	0.5	0.5	0.5	BBS1
921	Severe Paediatric Disorders	Prevalence at birth	public	BBS10	1	110	22	Bardet-Biedl syndrome	0.5	0.5	0.5	0.5	BBS10
921	Severe Paediatric Disorders	Prevalence at birth	public	SETD2	1	821	3	Sotos syndrome	0.5	0.5	0.5	0.5	SETD2
921	Severe Paediatric Disorders	Prevalence at birth	public	BBS4	1	110	22	Bardet-Biedl syndrome	0.5	0.5	0.5	0.5	BBS4
921	Severe Paediatric Disorders	Prevalence at birth	public	FGD1	1	915	1	Aarskog-Scott syndrome	0.5	0.5	0.5	0.5	FGD1
921	Severe Paediatric Disorders	Prevalence at birth	public	GLA	1	324	1	Fabry disease	0.12	1.11	0.49	0.365	GLA
921	Severe Paediatric Disorders	Prevalence at birth	public	NCF4	2	379	6	Chronic granulomatous disease	0.1	0.75	0.475556	0.5	NCF4
921	Severe Paediatric Disorders	Prevalence at birth	public	NCF1	2	379	6	Chronic granulomatous disease	0.1	0.75	0.475556	0.5	NCF1
921	Severe Paediatric Disorders	Prevalence at birth	public	CYBA	1	379	6	Chronic granulomatous disease	0.1	0.75	0.475556	0.5	CYBA
921	Severe Paediatric Disorders	Prevalence at birth	public	CYBB	2	379	6	Chronic granulomatous disease	0.1	0.75	0.475556	0.5	CYBB
921	Severe Paediatric Disorders	Prevalence at birth	public	NCF2	1	379	6	Chronic granulomatous disease	0.1	0.75	0.475556	0.5	NCF2
921	Severe Paediatric Disorders	Prevalence at birth	public	ACAT1	1	134	1	Beta-ketothiolase deficiency	0.43	0.43	0.43	0.43	ACAT1
921	Severe Paediatric Disorders	Prevalence at birth	public	SALL1	1	857	2	Townes-Brocks syndrome	0.42	0.42	0.42	0.42	SALL1
921	Severe Paediatric Disorders	Prevalence at birth	public	COL1A2	8	216804	6	Osteogenesis imperfecta type 2	0.4	0.4	0.4	0.4	COL1A2
921	Severe Paediatric Disorders	Prevalence at birth	public	TBC1D24	8	293181	9	Malignant migrating focal seizures of infancy	0.4	0.4	0.4	0.4	TBC1D24
921	Severe Paediatric Disorders	Prevalence at birth	public	SCN1A	6	293181	9	Malignant migrating focal seizures of infancy	0.4	0.4	0.4	0.4	SCN1A
921	Severe Paediatric Disorders	Prevalence at birth	public	UBR1	1	2315	1	Johanson-Blizzard syndrome	0.4	0.4	0.4	0.4	UBR1
921	Severe Paediatric Disorders	Prevalence at birth	public	CRTAP	3	216804	6	Osteogenesis imperfecta type 2	0.4	0.4	0.4	0.4	CRTAP
921	Severe Paediatric Disorders	Prevalence at birth	public	SCN2A	7	293181	9	Malignant migrating focal seizures of infancy	0.4	0.4	0.4	0.4	SCN2A
921	Severe Paediatric Disorders	Prevalence at birth	public	KCNQ2	5	293181	9	Malignant migrating focal seizures of infancy	0.4	0.4	0.4	0.4	KCNQ2
921	Severe Paediatric Disorders	Prevalence at birth	public	SLC25A22	3	293181	9	Malignant migrating focal seizures of infancy	0.4	0.4	0.4	0.4	SLC25A22
921	Severe Paediatric Disorders	Prevalence at birth	public	PPIB	3	216804	6	Osteogenesis imperfecta type 2	0.4	0.4	0.4	0.4	PPIB
921	Severe Paediatric Disorders	Prevalence at birth	public	GLI1	4	289	4	Ellis Van Creveld syndrome	0.4	0.4	0.4	0.4	GLI1
921	Severe Paediatric Disorders	Prevalence at birth	public	ABCC8	7	99885	6	Isolated permanent neonatal diabetes mellitus	0.38	0.4	0.384	0.38	ABCC8
921	Severe Paediatric Disorders	Prevalence at birth	public	STAT3	6	99885	6	Isolated permanent neonatal diabetes mellitus	0.38	0.4	0.384	0.38	STAT3
921	Severe Paediatric Disorders	Prevalence at birth	public	GALNS	1	309297	1	Mucopolysaccharidosis type 4A	0.29	0.48	0.383333	0.38	GALNS
921	Severe Paediatric Disorders	Prevalence at birth	public	SOX9	6	140	1	Campomelic dysplasia	0.33	0.33	0.33	0.33	SOX9
921	Severe Paediatric Disorders	Prevalence at birth	public	FREM2	3	2052	3	Fraser syndrome	0.2	0.43	0.315	0.315	FREM2
921	Severe Paediatric Disorders	Prevalence at birth	public	NAGLU	2	79270	1	Sanfilippo syndrome type B	0.02	0.72	0.3025	0.235	NAGLU
921	Severe Paediatric Disorders	Prevalence at birth	public	ADA	2	277	1	Severe combined immunodeficiency due to adenosine deaminase deficiency	0.3	0.3	0.3	0.3	ADA
921	Severe Paediatric Disorders	Prevalence at birth	public	SLC26A2	4	628	1	Diastrophic dwarfism	0.3	0.3	0.3	0.3	SLC26A2
921	Severe Paediatric Disorders	Prevalence at birth	public	ZFP57	1	99886	5	Transient neonatal diabetes mellitus	0.3	0.3	0.3	0.3	ZFP57
921	Severe Paediatric Disorders	Prevalence at birth	public	ABCC8	7	99886	5	Transient neonatal diabetes mellitus	0.3	0.3	0.3	0.3	ABCC8
921	Severe Paediatric Disorders	Prevalence at birth	public	HGSNAT	2	79271	1	Sanfilippo syndrome type C	0.12	0.42	0.2725	0.275	HGSNAT
921	Severe Paediatric Disorders	Prevalence at birth	public	BTK	2	47	1	X-linked agammaglobulinemia	0.26	0.26	0.26	0.26	BTK
921	Severe Paediatric Disorders	Prevalence at birth	public	ERCC5	3	910	7	Xeroderma pigmentosum	0.16	0.41	0.256	0.19	ERCC5
921	Severe Paediatric Disorders	Prevalence at birth	public	XPA	1	910	7	Xeroderma pigmentosum	0.16	0.41	0.256	0.19	XPA
921	Severe Paediatric Disorders	Prevalence at birth	public	ERCC3	3	910	7	Xeroderma pigmentosum	0.16	0.41	0.256	0.19	ERCC3
921	Severe Paediatric Disorders	Prevalence at birth	public	DDB2	1	910	7	Xeroderma pigmentosum	0.16	0.41	0.256	0.19	DDB2
921	Severe Paediatric Disorders	Prevalence at birth	public	ERCC4	4	910	7	Xeroderma pigmentosum	0.16	0.41	0.256	0.19	ERCC4
921	Severe Paediatric Disorders	Prevalence at birth	public	XPC	1	910	7	Xeroderma pigmentosum	0.16	0.41	0.256	0.19	XPC
921	Severe Paediatric Disorders	Prevalence at birth	public	EBP	2	35173	1	X-linked dominant chondrodysplasia punctata	0.25	0.25	0.25	0.25	EBP
921	Severe Paediatric Disorders	Prevalence at birth	public	IDUA	3	93476	1	Hurler-Scheie syndrome	0.24	0.24	0.24	0.24	IDUA
921	Severe Paediatric Disorders	Prevalence at birth	public	SLC39A4	1	37	1	Acrodermatitis enteropathica	0.2	0.2	0.2	0.2	SLC39A4
921	Severe Paediatric Disorders	Prevalence at birth	public	PAX6	14	893	3	WAGR syndrome	0.2	0.2	0.2	0.2	PAX6
921	Severe Paediatric Disorders	Prevalence at birth	public	TRAIP	1	808	9	Seckel syndrome	0.2	0.2	0.2	0.2	TRAIP
921	Severe Paediatric Disorders	Prevalence at birth	public	NFKBIA	4	98813	2	Hypohidrotic ectodermal dysplasia with immunodeficiency	0.2	0.2	0.2	0.2	NFKBIA
921	Severe Paediatric Disorders	Prevalence at birth	public	CEP152	2	808	9	Seckel syndrome	0.2	0.2	0.2	0.2	CEP152
921	Severe Paediatric Disorders	Prevalence at birth	public	RBBP8	2	808	9	Seckel syndrome	0.2	0.2	0.2	0.2	RBBP8
921	Severe Paediatric Disorders	Prevalence at birth	public	PCNT	2	808	9	Seckel syndrome	0.2	0.2	0.2	0.2	PCNT
921	Severe Paediatric Disorders	Prevalence at birth	public	WAS	3	906	2	Wiskott-Aldrich syndrome	0.2	0.2	0.2	0.2	WAS
921	Severe Paediatric Disorders	Prevalence at birth	public	WIPF1	1	906	2	Wiskott-Aldrich syndrome	0.2	0.2	0.2	0.2	WIPF1
921	Severe Paediatric Disorders	Prevalence at birth	public	LMX1B	3	2614	1	Nail-patella syndrome	0.2	0.2	0.2	0.2	LMX1B
921	Severe Paediatric Disorders	Prevalence at birth	public	NSUN2	2	235	2	Dubowitz syndrome	0.2	0.2	0.2	0.2	NSUN2
921	Severe Paediatric Disorders	Prevalence at birth	public	PLK4	2	808	9	Seckel syndrome	0.2	0.2	0.2	0.2	PLK4
921	Severe Paediatric Disorders	Prevalence at birth	public	CENPJ	2	808	9	Seckel syndrome	0.2	0.2	0.2	0.2	CENPJ
921	Severe Paediatric Disorders	Prevalence at birth	public	ALDH7A1	1	3006	3	Pyridoxine-dependent epilepsy	0.13	0.25	0.193333	0.2	ALDH7A1
921	Severe Paediatric Disorders	Prevalence at birth	public	SLC13A5	3	3006	3	Pyridoxine-dependent epilepsy	0.13	0.25	0.193333	0.2	SLC13A5
921	Severe Paediatric Disorders	Prevalence at birth	public	LAMC2	2	79404	3	Severe generalized junctional epidermolysis bullosa	0.04	0.4	0.17	0.12	LAMC2
921	Severe Paediatric Disorders	Prevalence at birth	public	LAMB3	3	79404	3	Severe generalized junctional epidermolysis bullosa	0.04	0.4	0.17	0.12	LAMB3
921	Severe Paediatric Disorders	Prevalence at birth	public	PROC	2	745	1	Severe hereditary thrombophilia due to congenital protein C deficiency	0.16	0.16	0.16	0.16	PROC
921	Severe Paediatric Disorders	Prevalence at birth	public	THPO	4	3319	2	Congenital amegakaryocytic thrombocytopenia	0.15	0.15	0.15	0.15	THPO
921	Severe Paediatric Disorders	Prevalence at birth	public	RIPK4	2	1234	1	Bartsocas-Papas syndrome	0.15	0.15	0.15	0.15	RIPK4
921	Severe Paediatric Disorders	Prevalence at birth	public	MPL	6	3319	2	Congenital amegakaryocytic thrombocytopenia	0.15	0.15	0.15	0.15	MPL
921	Severe Paediatric Disorders	Prevalence at birth	public	HGD	1	56	1	Alkaptonuria	0.15	0.15	0.15	0.15	HGD
921	Severe Paediatric Disorders	Prevalence at birth	public	CTSA	2	351	1	Galactosialidosis	0.14	0.14	0.14	0.14	CTSA
921	Severe Paediatric Disorders	Prevalence at birth	public	SLC17A5	3	309324	1	Free sialic acid storage disease, infantile form	0.14	0.14	0.14	0.14	SLC17A5
921	Severe Paediatric Disorders	Prevalence at birth	public	IDUA	3	93474	1	Scheie syndrome	0.07	0.2	0.135	0.135	IDUA
921	Severe Paediatric Disorders	Prevalence at birth	public	GUSB	1	584	1	Mucopolysaccharidosis type 7	0.02	0.29	0.1276	0.05	GUSB
921	Severe Paediatric Disorders	Prevalence at birth	public	GTF2H5	1	33364	7	Trichothiodystrophy	0.12	0.12	0.12	0.12	GTF2H5
921	Severe Paediatric Disorders	Prevalence at birth	public	ERCC3	3	33364	7	Trichothiodystrophy	0.12	0.12	0.12	0.12	ERCC3
921	Severe Paediatric Disorders	Prevalence at birth	public	TTC37	1	84064	2	Syndromic diarrhea	0.1	0.1	0.1	0.1	TTC37
921	Severe Paediatric Disorders	Prevalence at birth	public	FUCA1	1	349	1	Fucosidosis	0.1	0.1	0.1	0.1	FUCA1
921	Severe Paediatric Disorders	Prevalence at birth	public	GLI3	7	93322	1	Tibial hemimelia	0.1	0.1	0.1	0.1	GLI3
921	Severe Paediatric Disorders	Prevalence at birth	public	PEPD	1	742	1	Prolidase deficiency	0.08	0.08	0.08	0.08	PEPD
921	Severe Paediatric Disorders	Prevalence at birth	public	CPS1	1	147	1	Carbamoyl-phosphate synthetase 1 deficiency	0.077	0.077	0.077	0.077	CPS1
921	Severe Paediatric Disorders	Prevalence at birth	public	SFTPB	2	217563	1	Neonatal acute respiratory distress due to SP-B deficiency	0.067	0.067	0.067	0.067	SFTPB
921	Severe Paediatric Disorders	Prevalence at birth	public	NOD2	3	90340	1	Blau syndrome	0.06	0.06	0.06	0.06	NOD2
921	Severe Paediatric Disorders	Prevalence at birth	public	LAMP2	1	34587	1	Glycogen storage disease due to LAMP-2 deficiency	0.05	0.05	0.05	0.05	LAMP2
921	Severe Paediatric Disorders	Prevalence at birth	public	ZMPSTE24	3	740	2	Hutchinson-Gilford progeria syndrome	0.025	0.025	0.025	0.025	ZMPSTE24
921	Severe Paediatric Disorders	Prevalence at birth	public	LMNA	20	740	2	Hutchinson-Gilford progeria syndrome	0.025	0.025	0.025	0.025	LMNA
921	Severe Paediatric Disorders	Prevalence at birth	public	CXCR4	1	51636	1	WHIM syndrome	0.023	0.023	0.023	0.023	CXCR4
921	Severe Paediatric Disorders	Point prevalence	public	HBB	18	2132	1	Hemoglobin C disease	166.66	166.66	166.66	166.66	HBB
921	Severe Paediatric Disorders	Point prevalence	public	SQSTM1	5	603	3	Distal myopathy, Welander type	100	100	100	100	SQSTM1
921	Severe Paediatric Disorders	Point prevalence	public	TIA1	1	603	3	Distal myopathy, Welander type	100	100	100	100	TIA1
921	Severe Paediatric Disorders	Point prevalence	public	MEN1	7	2965	3	Prolactinoma	44.4	62	50.7	45.7	MEN1
921	Severe Paediatric Disorders	Point prevalence	public	CDH23	6	2965	3	Prolactinoma	44.4	62	50.7	45.7	CDH23
921	Severe Paediatric Disorders	Point prevalence	public	C4B	2	536	28	Systemic lupus erythematosus	47	53.6	50.3	50.3	C4B
921	Severe Paediatric Disorders	Point prevalence	public	CTLA4	6	536	28	Systemic lupus erythematosus	47	53.6	50.3	50.3	CTLA4
921	Severe Paediatric Disorders	Point prevalence	public	ITGAM	1	536	28	Systemic lupus erythematosus	47	53.6	50.3	50.3	ITGAM
921	Severe Paediatric Disorders	Point prevalence	public	CR2	2	536	28	Systemic lupus erythematosus	47	53.6	50.3	50.3	CR2
921	Severe Paediatric Disorders	Point prevalence	public	C4A	4	536	28	Systemic lupus erythematosus	47	53.6	50.3	50.3	C4A
921	Severe Paediatric Disorders	Point prevalence	public	TNFAIP3	2	536	28	Systemic lupus erythematosus	47	53.6	50.3	50.3	TNFAIP3
921	Severe Paediatric Disorders	Point prevalence	public	EPB42	1	822	5	Hereditary spherocytosis	50	50	50	50	EPB42
921	Severe Paediatric Disorders	Point prevalence	public	ANK1	2	822	5	Hereditary spherocytosis	50	50	50	50	ANK1
921	Severe Paediatric Disorders	Point prevalence	public	SPTA1	2	822	5	Hereditary spherocytosis	50	50	50	50	SPTA1
921	Severe Paediatric Disorders	Point prevalence	public	ATM	4	67038	10	B-cell chronic lymphocytic leukemia	48	48	48	48	ATM
921	Severe Paediatric Disorders	Point prevalence	public	TP53	14	67038	10	B-cell chronic lymphocytic leukemia	48	48	48	48	TP53
921	Severe Paediatric Disorders	Point prevalence	public	RPS15	1	67038	10	B-cell chronic lymphocytic leukemia	48	48	48	48	RPS15
921	Severe Paediatric Disorders	Point prevalence	public	TTR	3	85447	1	ATTRV30M amyloidosis	3	90	46.5	46.5	TTR
921	Severe Paediatric Disorders	Point prevalence	public	KCNE1	3	101016	18	Romano-Ward syndrome	40	40	40	40	KCNE1
921	Severe Paediatric Disorders	Point prevalence	public	CAV3	5	101016	18	Romano-Ward syndrome	40	40	40	40	CAV3
921	Severe Paediatric Disorders	Point prevalence	public	KCNQ1	4	101016	18	Romano-Ward syndrome	40	40	40	40	KCNQ1
921	Severe Paediatric Disorders	Point prevalence	public	DNAJB11	1	730	6	Autosomal dominant polycystic kidney disease	39.6	39.6	39.6	39.6	DNAJB11
921	Severe Paediatric Disorders	Point prevalence	public	MPL	6	729	3	Polycythemia vera	30	30	30	30	MPL
921	Severe Paediatric Disorders	Point prevalence	public	NR2F2	3	1330	4	Partial atrioventricular septal defect	30	30	30	30	NR2F2
921	Severe Paediatric Disorders	Point prevalence	public	MPL	6	3318	6	Essential thrombocythemia	24	30	27	27	MPL
921	Severe Paediatric Disorders	Point prevalence	public	TP53	14	3318	6	Essential thrombocythemia	24	30	27	27	TP53
921	Severe Paediatric Disorders	Point prevalence	public	HR	3	701	1	Alopecia universalis	25	25	25	25	HR
921	Severe Paediatric Disorders	Point prevalence	public	KLHL7	3	791	82	Retinitis pigmentosa	20.5	30	24.72	25.4	KLHL7
921	Severe Paediatric Disorders	Point prevalence	public	OFD1	4	791	82	Retinitis pigmentosa	20.5	30	24.72	25.4	OFD1
921	Severe Paediatric Disorders	Point prevalence	public	USH2A	2	791	82	Retinitis pigmentosa	20.5	30	24.72	25.4	USH2A
921	Severe Paediatric Disorders	Point prevalence	public	DHDDS	2	791	82	Retinitis pigmentosa	20.5	30	24.72	25.4	DHDDS
921	Severe Paediatric Disorders	Point prevalence	public	AHI1	3	791	82	Retinitis pigmentosa	20.5	30	24.72	25.4	AHI1
921	Severe Paediatric Disorders	Point prevalence	public	POMGNT1	5	791	82	Retinitis pigmentosa	20.5	30	24.72	25.4	POMGNT1
921	Severe Paediatric Disorders	Point prevalence	public	PDE6G	1	791	82	Retinitis pigmentosa	20.5	30	24.72	25.4	PDE6G
921	Severe Paediatric Disorders	Point prevalence	public	HGSNAT	2	791	82	Retinitis pigmentosa	20.5	30	24.72	25.4	HGSNAT
921	Severe Paediatric Disorders	Point prevalence	public	CRB1	4	791	82	Retinitis pigmentosa	20.5	30	24.72	25.4	CRB1
921	Severe Paediatric Disorders	Point prevalence	public	ABCA4	4	791	82	Retinitis pigmentosa	20.5	30	24.72	25.4	ABCA4
921	Severe Paediatric Disorders	Point prevalence	public	RPGR	5	791	82	Retinitis pigmentosa	20.5	30	24.72	25.4	RPGR
921	Severe Paediatric Disorders	Point prevalence	public	CRX	3	791	82	Retinitis pigmentosa	20.5	30	24.72	25.4	CRX
921	Severe Paediatric Disorders	Point prevalence	public	CLRN1	2	791	82	Retinitis pigmentosa	20.5	30	24.72	25.4	CLRN1
921	Severe Paediatric Disorders	Point prevalence	public	FAM161A	1	791	82	Retinitis pigmentosa	20.5	30	24.72	25.4	FAM161A
921	Severe Paediatric Disorders	Point prevalence	public	CTLA4	6	391490	3	Adult-onset myasthenia gravis	17	28	22.5	22.5	CTLA4
921	Severe Paediatric Disorders	Point prevalence	public	TNFRSF11A	6	391490	3	Adult-onset myasthenia gravis	17	28	22.5	22.5	TNFRSF11A
921	Severe Paediatric Disorders	Point prevalence	public	HBB	18	232	1	Sickle cell anemia	10	30	20	20	HBB
921	Severe Paediatric Disorders	Point prevalence	public	SFTPB	2	70587	3	Infant acute respiratory distress syndrome	20	20	20	20	SFTPB
921	Severe Paediatric Disorders	Point prevalence	public	LMNA	20	154	46	Familial isolated dilated cardiomyopathy	17.5	17.5	17.5	17.5	LMNA
921	Severe Paediatric Disorders	Point prevalence	public	SGCD	2	154	46	Familial isolated dilated cardiomyopathy	17.5	17.5	17.5	17.5	SGCD
921	Severe Paediatric Disorders	Point prevalence	public	ABCC9	6	154	46	Familial isolated dilated cardiomyopathy	17.5	17.5	17.5	17.5	ABCC9
921	Severe Paediatric Disorders	Point prevalence	public	TTN	13	154	46	Familial isolated dilated cardiomyopathy	17.5	17.5	17.5	17.5	TTN
921	Severe Paediatric Disorders	Point prevalence	public	SDHA	5	154	46	Familial isolated dilated cardiomyopathy	17.5	17.5	17.5	17.5	SDHA
921	Severe Paediatric Disorders	Point prevalence	public	MYH7	8	154	46	Familial isolated dilated cardiomyopathy	17.5	17.5	17.5	17.5	MYH7
921	Severe Paediatric Disorders	Point prevalence	public	ACTC1	4	154	46	Familial isolated dilated cardiomyopathy	17.5	17.5	17.5	17.5	ACTC1
921	Severe Paediatric Disorders	Point prevalence	public	LDB3	7	154	46	Familial isolated dilated cardiomyopathy	17.5	17.5	17.5	17.5	LDB3
921	Severe Paediatric Disorders	Point prevalence	public	CRYAB	6	154	46	Familial isolated dilated cardiomyopathy	17.5	17.5	17.5	17.5	CRYAB
921	Severe Paediatric Disorders	Point prevalence	public	PSEN1	6	154	46	Familial isolated dilated cardiomyopathy	17.5	17.5	17.5	17.5	PSEN1
921	Severe Paediatric Disorders	Point prevalence	public	FKTN	6	154	46	Familial isolated dilated cardiomyopathy	17.5	17.5	17.5	17.5	FKTN
921	Severe Paediatric Disorders	Point prevalence	public	MYH6	4	154	46	Familial isolated dilated cardiomyopathy	17.5	17.5	17.5	17.5	MYH6
921	Severe Paediatric Disorders	Point prevalence	public	DSP	11	154	46	Familial isolated dilated cardiomyopathy	17.5	17.5	17.5	17.5	DSP
921	Severe Paediatric Disorders	Point prevalence	public	DMD	5	154	46	Familial isolated dilated cardiomyopathy	17.5	17.5	17.5	17.5	DMD
921	Severe Paediatric Disorders	Point prevalence	public	ENG	4	774	4	Hereditary hemorrhagic telangiectasia	2.5	43.5	16.74	15.6	ENG
921	Severe Paediatric Disorders	Point prevalence	public	ACVRL1	2	774	4	Hereditary hemorrhagic telangiectasia	2.5	43.5	16.74	15.6	ACVRL1
921	Severe Paediatric Disorders	Point prevalence	public	STS	2	461	1	Recessive X-linked ichthyosis	16.6	16.6	16.6	16.6	STS
921	Severe Paediatric Disorders	Point prevalence	public	PMP22	6	101081	1	Charcot-Marie-Tooth disease type 1A	15.2	15.2	15.2	15.2	PMP22
921	Severe Paediatric Disorders	Point prevalence	public	SCN1A	6	2382	8	Lennox-Gastaut syndrome	15	15	15	15	SCN1A
921	Severe Paediatric Disorders	Point prevalence	public	HTRA2	2	2828	11	Young-onset Parkinson disease	15	15	15	15	HTRA2
921	Severe Paediatric Disorders	Point prevalence	public	GABRB3	3	2382	8	Lennox-Gastaut syndrome	15	15	15	15	GABRB3
921	Severe Paediatric Disorders	Point prevalence	public	CACNA1A	7	2382	8	Lennox-Gastaut syndrome	15	15	15	15	CACNA1A
921	Severe Paediatric Disorders	Point prevalence	public	PRKN	1	2828	11	Young-onset Parkinson disease	15	15	15	15	PRKN
921	Severe Paediatric Disorders	Point prevalence	public	PINK1	1	2828	11	Young-onset Parkinson disease	15	15	15	15	PINK1
921	Severe Paediatric Disorders	Point prevalence	public	UCHL1	2	2828	11	Young-onset Parkinson disease	15	15	15	15	UCHL1
921	Severe Paediatric Disorders	Point prevalence	public	CHD2	2	2382	8	Lennox-Gastaut syndrome	15	15	15	15	CHD2
921	Severe Paediatric Disorders	Point prevalence	public	DNM1	2	2382	8	Lennox-Gastaut syndrome	15	15	15	15	DNM1
921	Severe Paediatric Disorders	Point prevalence	public	SYNJ1	3	2828	11	Young-onset Parkinson disease	15	15	15	15	SYNJ1
921	Severe Paediatric Disorders	Point prevalence	public	SNCA	4	2828	11	Young-onset Parkinson disease	15	15	15	15	SNCA
921	Severe Paediatric Disorders	Point prevalence	public	KRIT1	1	221061	3	Familial cerebral cavernous malformation	15	15	15	15	KRIT1
921	Severe Paediatric Disorders	Point prevalence	public	CUX2	1	2382	8	Lennox-Gastaut syndrome	15	15	15	15	CUX2
921	Severe Paediatric Disorders	Point prevalence	public	NKX2-5	12	95712	2	Thyroid ectopia	14.3	14.3	14.3	14.3	NKX2-5
921	Severe Paediatric Disorders	Point prevalence	public	PAX8	4	95712	2	Thyroid ectopia	14.3	14.3	14.3	14.3	PAX8
921	Severe Paediatric Disorders	Point prevalence	public	CNGB3	3	827	5	Stargardt disease	13	13	13	13	CNGB3
921	Severe Paediatric Disorders	Point prevalence	public	GNPTAB	2	423461	1	Mucolipidosis type III alpha/beta	13	13	13	13	GNPTAB
921	Severe Paediatric Disorders	Point prevalence	public	ABCA4	4	827	5	Stargardt disease	13	13	13	13	ABCA4
921	Severe Paediatric Disorders	Point prevalence	public	KIT	18	44890	6	Gastrointestinal stromal tumor	12.9	13	12.95	12.95	KIT
921	Severe Paediatric Disorders	Point prevalence	public	SDHA	5	44890	6	Gastrointestinal stromal tumor	12.9	13	12.95	12.95	SDHA
921	Severe Paediatric Disorders	Point prevalence	public	TP53	14	70573	3	Small cell lung cancer	12	12	12	12	TP53
921	Severe Paediatric Disorders	Point prevalence	public	RB1	5	70573	3	Small cell lung cancer	12	12	12	12	RB1
921	Severe Paediatric Disorders	Point prevalence	public	HACE1	2	635	8	Neuroblastoma	11	11	11	11	HACE1
921	Severe Paediatric Disorders	Point prevalence	public	CRLF1	3	930	4	Idiopathic achalasia	8	13.5	10.7733	10.82	CRLF1
921	Severe Paediatric Disorders	Point prevalence	public	HNF4A	3	552	13	MODY	10	10	10	10	HNF4A
921	Severe Paediatric Disorders	Point prevalence	public	ABCC8	7	552	13	MODY	10	10	10	10	ABCC8
921	Severe Paediatric Disorders	Point prevalence	public	RNASEH2B	1	51	7	Aicardi-Goutières syndrome	10	10	10	10	RNASEH2B
921	Severe Paediatric Disorders	Point prevalence	public	CASQ2	1	3286	7	Catecholaminergic polymorphic ventricular tachycardia	10	10	10	10	CASQ2
921	Severe Paediatric Disorders	Point prevalence	public	CACNA1A	7	569	4	Familial or sporadic hemiplegic migraine	10	10	10	10	CACNA1A
921	Severe Paediatric Disorders	Point prevalence	public	PRRT2	6	569	4	Familial or sporadic hemiplegic migraine	10	10	10	10	PRRT2
921	Severe Paediatric Disorders	Point prevalence	public	SCN1A	6	569	4	Familial or sporadic hemiplegic migraine	10	10	10	10	SCN1A
921	Severe Paediatric Disorders	Point prevalence	public	PDGFB	4	31112	2	Dermatofibrosarcoma protuberans	10	10	10	10	PDGFB
921	Severe Paediatric Disorders	Point prevalence	public	DMPK	1	273	1	Steinert myotonic dystrophy	5	11.95	9.165	9.855	DMPK
921	Severe Paediatric Disorders	Point prevalence	public	CHD7	4	138	2	CHARGE syndrome	9	9	9	9	CHD7
921	Severe Paediatric Disorders	Point prevalence	public	SEMA3E	1	138	2	CHARGE syndrome	9	9	9	9	SEMA3E
921	Severe Paediatric Disorders	Point prevalence	public	GCLC	2	586	19	Cystic fibrosis	2.56	29.8	8.38706	7.6	GCLC
921	Severe Paediatric Disorders	Point prevalence	public	EDNRA	2	586	19	Cystic fibrosis	2.56	29.8	8.38706	7.6	EDNRA
921	Severe Paediatric Disorders	Point prevalence	public	TERT	8	2032	14	Idiopathic pulmonary fibrosis	1.25	12.1	8.28333	11.5	TERT
921	Severe Paediatric Disorders	Point prevalence	public	DSP	11	2032	14	Idiopathic pulmonary fibrosis	1.25	12.1	8.28333	11.5	DSP
921	Severe Paediatric Disorders	Point prevalence	public	RTEL1	3	2032	14	Idiopathic pulmonary fibrosis	1.25	12.1	8.28333	11.5	RTEL1
921	Severe Paediatric Disorders	Point prevalence	public	TERC	3	2032	14	Idiopathic pulmonary fibrosis	1.25	12.1	8.28333	11.5	TERC
921	Severe Paediatric Disorders	Point prevalence	public	MBTPS2	5	666	3	Osteogenesis imperfecta	8.06	8.06	8.06	8.06	MBTPS2
921	Severe Paediatric Disorders	Point prevalence	public	HADHA	3	5	1	Long chain 3-hydroxyacyl-CoA dehydrogenase deficiency	8	8	8	8	HADHA
921	Severe Paediatric Disorders	Point prevalence	public	TCF4	4	171	3	Primary sclerosing cholangitis	0.22	16.2	7.672	7.84	TCF4
921	Severe Paediatric Disorders	Point prevalence	public	CYP21A2	3	315306	1	Classic congenital adrenal hyperplasia due to 21-hydroxylase deficiency, salt wasting form	7.5	7.5	7.5	7.5	CYP21A2
921	Severe Paediatric Disorders	Point prevalence	public	CTLA4	6	900	5	Granulomatosis with polyangiitis	2.37	16	7.23333	6.215	CTLA4
921	Severe Paediatric Disorders	Point prevalence	public	CTH	1	212	1	Cystathioninuria	7.1	7.1	7.1	7.1	CTH
921	Severe Paediatric Disorders	Point prevalence	public	KCNJ10	2	705	3	Pendred syndrome	7	7	7	7	KCNJ10
921	Severe Paediatric Disorders	Point prevalence	public	SLC26A4	4	705	3	Pendred syndrome	7	7	7	7	SLC26A4
921	Severe Paediatric Disorders	Point prevalence	public	MECOM	3	52688	2	Myelodysplastic syndrome	6.2	7	6.6	6.6	MECOM
921	Severe Paediatric Disorders	Point prevalence	public	OPA1	2	98673	2	Autosomal dominant optic atrophy, classic form	2.86	10	6.43	6.43	OPA1
921	Severe Paediatric Disorders	Point prevalence	public	HTT	2	399	2	Huntington disease	1.9	12	6.28333	5.25	HTT
921	Severe Paediatric Disorders	Point prevalence	public	SMCHD1	2	269	6	Facioscapulohumeral dystrophy	3.95	12	6.2125	4.45	SMCHD1
921	Severe Paediatric Disorders	Point prevalence	public	TTN	13	609	1	Tibial muscular dystrophy	6	6	6	6	TTN
921	Severe Paediatric Disorders	Point prevalence	public	ABL1	3	521	3	Chronic myeloid leukemia	6	6	6	6	ABL1
921	Severe Paediatric Disorders	Point prevalence	public	TP53	14	524	4	Li-Fraumeni syndrome	5	7	6	6	TP53
921	Severe Paediatric Disorders	Point prevalence	public	STXBP1	7	3451	15	Infantile spasms syndrome	6	6	6	6	STXBP1
921	Severe Paediatric Disorders	Point prevalence	public	SPTAN1	1	3451	15	Infantile spasms syndrome	6	6	6	6	SPTAN1
921	Severe Paediatric Disorders	Point prevalence	public	SCN2A	7	3451	15	Infantile spasms syndrome	6	6	6	6	SCN2A
921	Severe Paediatric Disorders	Point prevalence	public	SIK1	3	3451	15	Infantile spasms syndrome	6	6	6	6	SIK1
921	Severe Paediatric Disorders	Point prevalence	public	CDKL5	4	3451	15	Infantile spasms syndrome	6	6	6	6	CDKL5
921	Severe Paediatric Disorders	Point prevalence	public	ST3GAL3	2	3451	15	Infantile spasms syndrome	6	6	6	6	ST3GAL3
921	Severe Paediatric Disorders	Point prevalence	public	CNPY3	1	3451	15	Infantile spasms syndrome	6	6	6	6	CNPY3
921	Severe Paediatric Disorders	Point prevalence	public	WDR45	2	3451	15	Infantile spasms syndrome	6	6	6	6	WDR45
921	Severe Paediatric Disorders	Point prevalence	public	RAI1	3	819	5	Smith-Magenis syndrome	5.35	5.35	5.35	5.35	RAI1
921	Severe Paediatric Disorders	Point prevalence	public	IQSEC2	4	819	5	Smith-Magenis syndrome	5.35	5.35	5.35	5.35	IQSEC2
921	Severe Paediatric Disorders	Point prevalence	public	DEAF1	3	819	5	Smith-Magenis syndrome	5.35	5.35	5.35	5.35	DEAF1
921	Severe Paediatric Disorders	Point prevalence	public	CLCN7	3	53	1	Albers-Schönberg osteopetrosis	5	5.5	5.25	5.25	CLCN7
921	Severe Paediatric Disorders	Point prevalence	public	GALNS	1	309297	1	Mucopolysaccharidosis type 4A	0.12	15	5.09	0.15	GALNS
921	Severe Paediatric Disorders	Point prevalence	public	HGSNAT	2	79271	1	Sanfilippo syndrome type C	5	5	5	5	HGSNAT
921	Severe Paediatric Disorders	Point prevalence	public	TBK1	3	803	37	Amyotrophic lateral sclerosis	3.1	5.4	4.7	4.9	TBK1
921	Severe Paediatric Disorders	Point prevalence	public	NEK1	3	803	37	Amyotrophic lateral sclerosis	3.1	5.4	4.7	4.9	NEK1
921	Severe Paediatric Disorders	Point prevalence	public	MATR3	2	803	37	Amyotrophic lateral sclerosis	3.1	5.4	4.7	4.9	MATR3
921	Severe Paediatric Disorders	Point prevalence	public	CHCHD10	4	803	37	Amyotrophic lateral sclerosis	3.1	5.4	4.7	4.9	CHCHD10
921	Severe Paediatric Disorders	Point prevalence	public	NEFH	1	803	37	Amyotrophic lateral sclerosis	3.1	5.4	4.7	4.9	NEFH
921	Severe Paediatric Disorders	Point prevalence	public	FIG4	4	803	37	Amyotrophic lateral sclerosis	3.1	5.4	4.7	4.9	FIG4
921	Severe Paediatric Disorders	Point prevalence	public	GLE1	3	803	37	Amyotrophic lateral sclerosis	3.1	5.4	4.7	4.9	GLE1
921	Severe Paediatric Disorders	Point prevalence	public	DCTN1	3	803	37	Amyotrophic lateral sclerosis	3.1	5.4	4.7	4.9	DCTN1
921	Severe Paediatric Disorders	Point prevalence	public	SQSTM1	5	803	37	Amyotrophic lateral sclerosis	3.1	5.4	4.7	4.9	SQSTM1
921	Severe Paediatric Disorders	Point prevalence	public	TREM2	7	803	37	Amyotrophic lateral sclerosis	3.1	5.4	4.7	4.9	TREM2
921	Severe Paediatric Disorders	Point prevalence	public	CHMP2B	4	803	37	Amyotrophic lateral sclerosis	3.1	5.4	4.7	4.9	CHMP2B
921	Severe Paediatric Disorders	Point prevalence	public	SLC6A19	2	2116	2	Hartnup disease	4	4.2	4.1	4.1	SLC6A19
921	Severe Paediatric Disorders	Point prevalence	public	CDH23	6	96253	2	Cushing disease	4	4	4	4	CDH23
921	Severe Paediatric Disorders	Point prevalence	public	PSEN1	6	275864	9	Behavioral variant of frontotemporal dementia	4	4	4	4	PSEN1
921	Severe Paediatric Disorders	Point prevalence	public	TG	1	95716	6	Familial thyroid dyshormonogenesis	4	4	4	4	TG
921	Severe Paediatric Disorders	Point prevalence	public	FOXP1	3	52417	5	MALT lymphoma	4	4	4	4	FOXP1
921	Severe Paediatric Disorders	Point prevalence	public	SQSTM1	5	275864	9	Behavioral variant of frontotemporal dementia	4	4	4	4	SQSTM1
921	Severe Paediatric Disorders	Point prevalence	public	DUOX2	2	95716	6	Familial thyroid dyshormonogenesis	4	4	4	4	DUOX2
921	Severe Paediatric Disorders	Point prevalence	public	TREM2	7	275864	9	Behavioral variant of frontotemporal dementia	4	4	4	4	TREM2
921	Severe Paediatric Disorders	Point prevalence	public	BCL10	1	52417	5	MALT lymphoma	4	4	4	4	BCL10
921	Severe Paediatric Disorders	Point prevalence	public	GRN	4	275864	9	Behavioral variant of frontotemporal dementia	4	4	4	4	GRN
921	Severe Paediatric Disorders	Point prevalence	public	MALT1	2	52417	5	MALT lymphoma	4	4	4	4	MALT1
921	Severe Paediatric Disorders	Point prevalence	public	CHMP2B	4	275864	9	Behavioral variant of frontotemporal dementia	4	4	4	4	CHMP2B
921	Severe Paediatric Disorders	Point prevalence	public	DMD	5	98896	2	Duchenne muscular dystrophy	1.7	5	3.77167	4.2	DMD
921	Severe Paediatric Disorders	Point prevalence	public	C4A	4	117	14	Behçet disease	1.2	7.1	3.76	3.8	C4A
921	Severe Paediatric Disorders	Point prevalence	public	MEFV	4	117	14	Behçet disease	1.2	7.1	3.76	3.8	MEFV
921	Severe Paediatric Disorders	Point prevalence	public	FAS	3	117	14	Behçet disease	1.2	7.1	3.76	3.8	FAS
921	Severe Paediatric Disorders	Point prevalence	public	PROKR2	4	478	22	Kallmann syndrome	3.75	3.75	3.75	3.75	PROKR2
921	Severe Paediatric Disorders	Point prevalence	public	FGF8	9	478	22	Kallmann syndrome	3.75	3.75	3.75	3.75	FGF8
921	Severe Paediatric Disorders	Point prevalence	public	SOX10	4	478	22	Kallmann syndrome	3.75	3.75	3.75	3.75	SOX10
921	Severe Paediatric Disorders	Point prevalence	public	CHD7	4	478	22	Kallmann syndrome	3.75	3.75	3.75	3.75	CHD7
921	Severe Paediatric Disorders	Point prevalence	public	ANOS1	1	478	22	Kallmann syndrome	3.75	3.75	3.75	3.75	ANOS1
921	Severe Paediatric Disorders	Point prevalence	public	DCC	3	478	22	Kallmann syndrome	3.75	3.75	3.75	3.75	DCC
921	Severe Paediatric Disorders	Point prevalence	public	WDR11	3	478	22	Kallmann syndrome	3.75	3.75	3.75	3.75	WDR11
921	Severe Paediatric Disorders	Point prevalence	public	ATP7B	1	905	1	Wilson disease	1.5	6	3.6	3.3	ATP7B
921	Severe Paediatric Disorders	Point prevalence	public	NKX2-5	12	95713	6	Athyreosis	3.5	3.5	3.5	3.5	NKX2-5
921	Severe Paediatric Disorders	Point prevalence	public	ATM	4	52416	3	Mantle cell lymphoma	3.5	3.5	3.5	3.5	ATM
921	Severe Paediatric Disorders	Point prevalence	public	PMP22	6	640	2	Hereditary neuropathy with liability to pressure palsies	3.5	3.5	3.5	3.5	PMP22
921	Severe Paediatric Disorders	Point prevalence	public	SLC26A4	4	95720	3	Thyroid hypoplasia	3.5	3.5	3.5	3.5	SLC26A4
921	Severe Paediatric Disorders	Point prevalence	public	PAX8	4	95720	3	Thyroid hypoplasia	3.5	3.5	3.5	3.5	PAX8
921	Severe Paediatric Disorders	Point prevalence	public	SLC26A4	4	95713	6	Athyreosis	3.5	3.5	3.5	3.5	SLC26A4
921	Severe Paediatric Disorders	Point prevalence	public	TSHR	5	95720	3	Thyroid hypoplasia	3.5	3.5	3.5	3.5	TSHR
921	Severe Paediatric Disorders	Point prevalence	public	TSHR	5	95713	6	Athyreosis	3.5	3.5	3.5	3.5	TSHR
921	Severe Paediatric Disorders	Point prevalence	public	FOXE1	4	95713	6	Athyreosis	3.5	3.5	3.5	3.5	FOXE1
921	Severe Paediatric Disorders	Point prevalence	public	PAX8	4	95713	6	Athyreosis	3.5	3.5	3.5	3.5	PAX8
921	Severe Paediatric Disorders	Point prevalence	public	NKX2-1	4	95713	6	Athyreosis	3.5	3.5	3.5	3.5	NKX2-1
921	Severe Paediatric Disorders	Point prevalence	public	CASR	4	93372	1	Familial hypocalciuric hypercalcemia type 1	1.3	5.5	3.4	3.4	CASR
921	Severe Paediatric Disorders	Point prevalence	public	MEN1	7	652	5	Multiple endocrine neoplasia type 1	3.3	3.3	3.3	3.3	MEN1
921	Severe Paediatric Disorders	Point prevalence	public	CAT	1	926	1	Acatalasemia	3.2	3.2	3.2	3.2	CAT
921	Severe Paediatric Disorders	Point prevalence	public	PMP22	6	98916	1	Acute inflammatory demyelinating polyradiculoneuropathy	3.1	3.1	3.1	3.1	PMP22
921	Severe Paediatric Disorders	Point prevalence	public	NBN	3	647	1	Nijmegen breakage syndrome	3.1	3.1	3.1	3.1	NBN
921	Severe Paediatric Disorders	Point prevalence	public	MPL	6	824	4	Primary myelofibrosis	3	3	3	3	MPL
921	Severe Paediatric Disorders	Point prevalence	public	MT-ND2	3	104	11	Leber hereditary optic neuropathy	1.85	4.3	2.7625	2.45	MT-ND2
921	Severe Paediatric Disorders	Point prevalence	public	MT-ATP6	8	104	11	Leber hereditary optic neuropathy	1.85	4.3	2.7625	2.45	MT-ATP6
921	Severe Paediatric Disorders	Point prevalence	public	MT-CO3	4	104	11	Leber hereditary optic neuropathy	1.85	4.3	2.7625	2.45	MT-CO3
921	Severe Paediatric Disorders	Point prevalence	public	MT-ND1	4	104	11	Leber hereditary optic neuropathy	1.85	4.3	2.7625	2.45	MT-ND1
921	Severe Paediatric Disorders	Point prevalence	public	NDUFS2	4	104	11	Leber hereditary optic neuropathy	1.85	4.3	2.7625	2.45	NDUFS2
921	Severe Paediatric Disorders	Point prevalence	public	MT-CO1	5	104	11	Leber hereditary optic neuropathy	1.85	4.3	2.7625	2.45	MT-CO1
921	Severe Paediatric Disorders	Point prevalence	public	MT-CYB	3	104	11	Leber hereditary optic neuropathy	1.85	4.3	2.7625	2.45	MT-CYB
921	Severe Paediatric Disorders	Point prevalence	public	MT-ND4	5	104	11	Leber hereditary optic neuropathy	1.85	4.3	2.7625	2.45	MT-ND4
921	Severe Paediatric Disorders	Point prevalence	public	MT-ND4L	1	104	11	Leber hereditary optic neuropathy	1.85	4.3	2.7625	2.45	MT-ND4L
921	Severe Paediatric Disorders	Point prevalence	public	NRAS	7	626	2	Large congenital melanocytic nevus	2.75	2.75	2.75	2.75	NRAS
921	Severe Paediatric Disorders	Point prevalence	public	CNGB3	3	49382	7	Achromatopsia	2.7	2.7	2.7	2.7	CNGB3
921	Severe Paediatric Disorders	Point prevalence	public	RPGR	5	49382	7	Achromatopsia	2.7	2.7	2.7	2.7	RPGR
921	Severe Paediatric Disorders	Point prevalence	public	NOTCH3	3	136	1	Cerebral autosomal dominant arteriopathy-subcortical infarcts-leukoencephalopathy	2	3	2.5	2.5	NOTCH3
921	Severe Paediatric Disorders	Point prevalence	public	CYP21A2	3	315311	1	Classic congenital adrenal hyperplasia due to 21-hydroxylase deficiency, simple virilizing form	2.5	2.5	2.5	2.5	CYP21A2
921	Severe Paediatric Disorders	Point prevalence	public	SOX9	6	393	5	46,XX testicular disorder of sex development	2.5	2.5	2.5	2.5	SOX9
921	Severe Paediatric Disorders	Point prevalence	public	PSEN1	6	100070	8	Progressive non-fluent aphasia	2.5	2.5	2.5	2.5	PSEN1
921	Severe Paediatric Disorders	Point prevalence	public	MEFV	4	342	1	Familial Mediterranean fever	2.5	2.5	2.5	2.5	MEFV
921	Severe Paediatric Disorders	Point prevalence	public	SRY	5	393	5	46,XX testicular disorder of sex development	2.5	2.5	2.5	2.5	SRY
921	Severe Paediatric Disorders	Point prevalence	public	TREM2	7	100070	8	Progressive non-fluent aphasia	2.5	2.5	2.5	2.5	TREM2
921	Severe Paediatric Disorders	Point prevalence	public	CHMP2B	4	100070	8	Progressive non-fluent aphasia	2.5	2.5	2.5	2.5	CHMP2B
921	Severe Paediatric Disorders	Point prevalence	public	ENPP1	4	758	2	Pseudoxanthoma elasticum	2.5	2.5	2.5	2.5	ENPP1
921	Severe Paediatric Disorders	Point prevalence	public	GRN	4	100070	8	Progressive non-fluent aphasia	2.5	2.5	2.5	2.5	GRN
921	Severe Paediatric Disorders	Point prevalence	public	SIX1	3	107	3	BOR syndrome	2.5	2.5	2.5	2.5	SIX1
921	Severe Paediatric Disorders	Point prevalence	public	ABCC6	2	758	2	Pseudoxanthoma elasticum	2.5	2.5	2.5	2.5	ABCC6
921	Severe Paediatric Disorders	Point prevalence	public	SIX5	1	107	3	BOR syndrome	2.5	2.5	2.5	2.5	SIX5
921	Severe Paediatric Disorders	Point prevalence	public	NR0B1	4	393	5	46,XX testicular disorder of sex development	2.5	2.5	2.5	2.5	NR0B1
921	Severe Paediatric Disorders	Point prevalence	public	DMD	5	98895	1	Becker muscular dystrophy	1.59	3.64	2.425	2.235	DMD
921	Severe Paediatric Disorders	Point prevalence	public	MYO7A	4	231178	5	Usher syndrome type 2	2.2	2.2	2.2	2.2	MYO7A
921	Severe Paediatric Disorders	Point prevalence	public	LMX1B	3	2614	1	Nail-patella syndrome	2.2	2.2	2.2	2.2	LMX1B
921	Severe Paediatric Disorders	Point prevalence	public	USH2A	2	231178	5	Usher syndrome type 2	2.2	2.2	2.2	2.2	USH2A
921	Severe Paediatric Disorders	Point prevalence	public	CYP27A1	1	909	1	Cerebrotendinous xanthomatosis	0.056	4	2.028	2.028	CYP27A1
921	Severe Paediatric Disorders	Point prevalence	public	ACADVL	1	26793	1	Very long chain acyl-CoA dehydrogenase deficiency	2	2	2	2	ACADVL
921	Severe Paediatric Disorders	Point prevalence	public	BRAF	9	54595	2	Craniopharyngioma	2	2	2	2	BRAF
921	Severe Paediatric Disorders	Point prevalence	public	CYP1B1	4	98977	2	Juvenile glaucoma	2	2	2	2	CYP1B1
921	Severe Paediatric Disorders	Point prevalence	public	NFKBIA	4	150	1	Nasopharyngeal carcinoma	2	2	2	2	NFKBIA
921	Severe Paediatric Disorders	Point prevalence	public	MEOX1	1	2345	3	Isolated Klippel-Feil syndrome	2	2	2	2	MEOX1
921	Severe Paediatric Disorders	Point prevalence	public	TOR1A	2	256	1	Early-onset generalized limb-onset dystonia	0.4	3.4	1.9	1.9	TOR1A
921	Severe Paediatric Disorders	Point prevalence	public	ATRX	3	100075	2	Neuroendocrine tumor of stomach	0.7	3.2	1.86667	1.7	ATRX
921	Severe Paediatric Disorders	Point prevalence	public	CRX	3	65	21	Leber congenital amaurosis	1.23	2.5	1.865	1.865	CRX
921	Severe Paediatric Disorders	Point prevalence	public	CEP290	5	65	21	Leber congenital amaurosis	1.23	2.5	1.865	1.865	CEP290
921	Severe Paediatric Disorders	Point prevalence	public	RPGRIP1	3	65	21	Leber congenital amaurosis	1.23	2.5	1.865	1.865	RPGRIP1
921	Severe Paediatric Disorders	Point prevalence	public	CRB1	4	65	21	Leber congenital amaurosis	1.23	2.5	1.865	1.865	CRB1
921	Severe Paediatric Disorders	Point prevalence	public	NMNAT1	2	65	21	Leber congenital amaurosis	1.23	2.5	1.865	1.865	NMNAT1
921	Severe Paediatric Disorders	Point prevalence	public	KANSL1	2	363958	1	17q21.31 microdeletion syndrome	1.82	1.82	1.82	1.82	KANSL1
921	Severe Paediatric Disorders	Point prevalence	public	EXT2	3	321	2	Multiple osteochondromas	0.9	3	1.8125	1.675	EXT2
921	Severe Paediatric Disorders	Point prevalence	public	EXT1	3	321	2	Multiple osteochondromas	0.9	3	1.8125	1.675	EXT1
921	Severe Paediatric Disorders	Point prevalence	public	NF2	3	637	1	Neurofibromatosis type 2	1.7	1.78	1.74	1.74	NF2
921	Severe Paediatric Disorders	Point prevalence	public	HMBS	1	79276	1	Acute intermittent porphyria	0.5	10	1.71778	0.72	HMBS
921	Severe Paediatric Disorders	Point prevalence	public	PTCH1	9	377	3	Gorlin syndrome	0.39	3.2	1.6725	1.55	PTCH1
921	Severe Paediatric Disorders	Point prevalence	public	ERF	4	207	2	Crouzon disease	1.65	1.65	1.65	1.65	ERF
921	Severe Paediatric Disorders	Point prevalence	public	CBS	1	394	1	Classic homocystinuria	1.65	1.65	1.65	1.65	CBS
921	Severe Paediatric Disorders	Point prevalence	public	CDH23	6	231169	10	Usher syndrome type 1	1.5	1.5	1.5	1.5	CDH23
921	Severe Paediatric Disorders	Point prevalence	public	BRAF	9	389	1	Langerhans cell histiocytosis	1.5	1.5	1.5	1.5	BRAF
921	Severe Paediatric Disorders	Point prevalence	public	PCDH15	2	231169	10	Usher syndrome type 1	1.5	1.5	1.5	1.5	PCDH15
921	Severe Paediatric Disorders	Point prevalence	public	USH1G	1	231169	10	Usher syndrome type 1	1.5	1.5	1.5	1.5	USH1G
921	Severe Paediatric Disorders	Point prevalence	public	USH1C	2	231169	10	Usher syndrome type 1	1.5	1.5	1.5	1.5	USH1C
921	Severe Paediatric Disorders	Point prevalence	public	MT-TL1	7	480	3	Kearns-Sayre syndrome	1	2	1.5	1.5	MT-TL1
921	Severe Paediatric Disorders	Point prevalence	public	SPG7	2	35689	1	Primary lateral sclerosis	1.5	1.5	1.5	1.5	SPG7
921	Severe Paediatric Disorders	Point prevalence	public	MYO7A	4	231169	10	Usher syndrome type 1	1.5	1.5	1.5	1.5	MYO7A
921	Severe Paediatric Disorders	Point prevalence	public	PAX6	14	250923	3	Isolated aniridia	1.38	1.38	1.38	1.38	PAX6
921	Severe Paediatric Disorders	Point prevalence	public	FOXC1	5	250923	3	Isolated aniridia	1.38	1.38	1.38	1.38	FOXC1
921	Severe Paediatric Disorders	Point prevalence	public	FXN	1	95	1	Friedreich ataxia	0.24	2.3	1.33875	1.45	FXN
921	Severe Paediatric Disorders	Point prevalence	public	PHEX	1	89936	1	X-linked hypophosphatemia	0.21	2.4	1.305	1.305	PHEX
921	Severe Paediatric Disorders	Point prevalence	public	STS	2	281090	1	Syndromic recessive X-linked ichthyosis	1.3	1.3	1.3	1.3	STS
921	Severe Paediatric Disorders	Point prevalence	public	MYH7	8	1880	1	Ebstein malformation of the tricuspid valve	1.25	1.25	1.25	1.25	MYH7
921	Severe Paediatric Disorders	Point prevalence	public	RAD21	1	199	6	Cornelia de Lange syndrome	0.5	1.9	1.2	1.2	RAD21
921	Severe Paediatric Disorders	Point prevalence	public	SLC26A2	4	628	1	Diastrophic dwarfism	1.2	1.2	1.2	1.2	SLC26A2
921	Severe Paediatric Disorders	Point prevalence	public	NIPBL	2	199	6	Cornelia de Lange syndrome	0.5	1.9	1.2	1.2	NIPBL
921	Severe Paediatric Disorders	Point prevalence	public	SMC1A	3	199	6	Cornelia de Lange syndrome	0.5	1.9	1.2	1.2	SMC1A
921	Severe Paediatric Disorders	Point prevalence	public	HDAC8	2	199	6	Cornelia de Lange syndrome	0.5	1.9	1.2	1.2	HDAC8
921	Severe Paediatric Disorders	Point prevalence	public	SMC3	1	199	6	Cornelia de Lange syndrome	0.5	1.9	1.2	1.2	SMC3
921	Severe Paediatric Disorders	Point prevalence	public	FECH	1	79278	1	Autosomal erythropoietic protoporphyria	0.15	2.7	1.094	0.77	FECH
921	Severe Paediatric Disorders	Point prevalence	public	IDH1	5	296	3	Ollier disease	1	1	1	1	IDH1
921	Severe Paediatric Disorders	Point prevalence	public	RAG2	3	331206	2	Severe combined immunodeficiency due to complete RAG1/2 deficiency	1	1	1	1	RAG2
921	Severe Paediatric Disorders	Point prevalence	public	HADHB	1	746	2	Mitochondrial trifunctional protein deficiency	1	1	1	1	HADHB
921	Severe Paediatric Disorders	Point prevalence	public	RAG1	4	331206	2	Severe combined immunodeficiency due to complete RAG1/2 deficiency	1	1	1	1	RAG1
921	Severe Paediatric Disorders	Point prevalence	public	HADHA	3	746	2	Mitochondrial trifunctional protein deficiency	1	1	1	1	HADHA
921	Severe Paediatric Disorders	Point prevalence	public	SLC45A2	1	79435	1	Oculocutaneous albinism type 4	1	1	1	1	SLC45A2
921	Severe Paediatric Disorders	Point prevalence	public	F5	5	131	2	Budd-Chiari syndrome	0.14	1.5	0.913333	1.1	F5
921	Severe Paediatric Disorders	Point prevalence	public	IL12B	2	3287	3	Takayasu arteritis	0.46	1.34	0.8125	0.725	IL12B
921	Severe Paediatric Disorders	Point prevalence	public	CEP290	5	110	22	Bardet-Biedl syndrome	0.6	1	0.775	0.75	CEP290
921	Severe Paediatric Disorders	Point prevalence	public	BBS4	1	110	22	Bardet-Biedl syndrome	0.6	1	0.775	0.75	BBS4
921	Severe Paediatric Disorders	Point prevalence	public	TRIM32	2	110	22	Bardet-Biedl syndrome	0.6	1	0.775	0.75	TRIM32
921	Severe Paediatric Disorders	Point prevalence	public	MKKS	2	110	22	Bardet-Biedl syndrome	0.6	1	0.775	0.75	MKKS
921	Severe Paediatric Disorders	Point prevalence	public	BBS1	1	110	22	Bardet-Biedl syndrome	0.6	1	0.775	0.75	BBS1
921	Severe Paediatric Disorders	Point prevalence	public	SDCCAG8	2	110	22	Bardet-Biedl syndrome	0.6	1	0.775	0.75	SDCCAG8
921	Severe Paediatric Disorders	Point prevalence	public	BBS10	1	110	22	Bardet-Biedl syndrome	0.6	1	0.775	0.75	BBS10
921	Severe Paediatric Disorders	Point prevalence	public	NPHP1	4	110	22	Bardet-Biedl syndrome	0.6	1	0.775	0.75	NPHP1
921	Severe Paediatric Disorders	Point prevalence	public	BBS12	1	110	22	Bardet-Biedl syndrome	0.6	1	0.775	0.75	BBS12
921	Severe Paediatric Disorders	Point prevalence	public	WDPCP	2	110	22	Bardet-Biedl syndrome	0.6	1	0.775	0.75	WDPCP
921	Severe Paediatric Disorders	Point prevalence	public	COL6A2	3	610	4	Bethlem myopathy	0.77	0.77	0.77	0.77	COL6A2
921	Severe Paediatric Disorders	Point prevalence	public	COL6A1	2	610	4	Bethlem myopathy	0.77	0.77	0.77	0.77	COL6A1
921	Severe Paediatric Disorders	Point prevalence	public	TP53	14	1501	1	Adrenocortical carcinoma	0.75	0.75	0.75	0.75	TP53
921	Severe Paediatric Disorders	Point prevalence	public	CNBP	1	606	1	Proximal myotonic myopathy	0.17	1	0.723333	1	CNBP
921	Severe Paediatric Disorders	Point prevalence	public	TNFSF12	1	1572	12	Common variable immunodeficiency	0.073	0.98	0.631857	0.66	TNFSF12
921	Severe Paediatric Disorders	Point prevalence	public	CR2	2	1572	12	Common variable immunodeficiency	0.073	0.98	0.631857	0.66	CR2
921	Severe Paediatric Disorders	Point prevalence	public	PRKCD	3	1572	12	Common variable immunodeficiency	0.073	0.98	0.631857	0.66	PRKCD
921	Severe Paediatric Disorders	Point prevalence	public	NFKB2	2	1572	12	Common variable immunodeficiency	0.073	0.98	0.631857	0.66	NFKB2
921	Severe Paediatric Disorders	Point prevalence	public	NFKB1	1	1572	12	Common variable immunodeficiency	0.073	0.98	0.631857	0.66	NFKB1
921	Severe Paediatric Disorders	Point prevalence	public	CD81	1	1572	12	Common variable immunodeficiency	0.073	0.98	0.631857	0.66	CD81
921	Severe Paediatric Disorders	Point prevalence	public	MS4A1	1	1572	12	Common variable immunodeficiency	0.073	0.98	0.631857	0.66	MS4A1
921	Severe Paediatric Disorders	Point prevalence	public	IDUA	3	93473	1	Hurler syndrome	0.5	0.76	0.63	0.63	IDUA
921	Severe Paediatric Disorders	Point prevalence	public	MT-TL1	7	550	14	MELAS	0.6	0.6	0.6	0.6	MT-TL1
921	Severe Paediatric Disorders	Point prevalence	public	MT-CO1	5	550	14	MELAS	0.6	0.6	0.6	0.6	MT-CO1
921	Severe Paediatric Disorders	Point prevalence	public	MT-TS2	3	550	14	MELAS	0.6	0.6	0.6	0.6	MT-TS2
921	Severe Paediatric Disorders	Point prevalence	public	PRRT2	6	98809	2	Paroxysmal kinesigenic dyskinesia	0.6	0.6	0.6	0.6	PRRT2
921	Severe Paediatric Disorders	Point prevalence	public	MT-ND1	4	550	14	MELAS	0.6	0.6	0.6	0.6	MT-ND1
921	Severe Paediatric Disorders	Point prevalence	public	MT-TH	4	550	14	MELAS	0.6	0.6	0.6	0.6	MT-TH
921	Severe Paediatric Disorders	Point prevalence	public	HTT	2	248111	1	Juvenile Huntington disease	0.6	0.6	0.6	0.6	HTT
921	Severe Paediatric Disorders	Point prevalence	public	MT-ND4	5	550	14	MELAS	0.6	0.6	0.6	0.6	MT-ND4
921	Severe Paediatric Disorders	Point prevalence	public	MT-TQ	2	550	14	MELAS	0.6	0.6	0.6	0.6	MT-TQ
921	Severe Paediatric Disorders	Point prevalence	public	KCNA1	5	98809	2	Paroxysmal kinesigenic dyskinesia	0.6	0.6	0.6	0.6	KCNA1
921	Severe Paediatric Disorders	Point prevalence	public	MT-CO3	4	550	14	MELAS	0.6	0.6	0.6	0.6	MT-CO3
921	Severe Paediatric Disorders	Point prevalence	public	MT-TS1	5	550	14	MELAS	0.6	0.6	0.6	0.6	MT-TS1
921	Severe Paediatric Disorders	Point prevalence	public	FKRP	6	34515	1	FKRP-related limb-girdle muscular dystrophy R9	0.43	0.71	0.57	0.57	FKRP
921	Severe Paediatric Disorders	Point prevalence	public	SCN4A	7	684	1	Paramyotonia congenita of Von Eulenburg	0.17	0.94	0.555	0.555	SCN4A
921	Severe Paediatric Disorders	Point prevalence	public	SCN4A	7	681	3	Hypokalemic periodic paralysis	0.13	1	0.553333	0.53	SCN4A
921	Severe Paediatric Disorders	Point prevalence	public	CACNA1S	4	681	3	Hypokalemic periodic paralysis	0.13	1	0.553333	0.53	CACNA1S
921	Severe Paediatric Disorders	Point prevalence	public	GNAS	10	562	1	McCune-Albright syndrome	0.55	0.55	0.55	0.55	GNAS
921	Severe Paediatric Disorders	Point prevalence	public	CYP4F22	1	313	9	Lamellar ichthyosis	0.55	0.55	0.55	0.55	CYP4F22
921	Severe Paediatric Disorders	Point prevalence	public	ATM	4	100	1	Ataxia-telangiectasia	0.15	1.19	0.52	0.37	ATM
921	Severe Paediatric Disorders	Point prevalence	public	FOXC1	5	782	3	Axenfeld-Rieger syndrome	0.5	0.5	0.5	0.5	FOXC1
921	Severe Paediatric Disorders	Point prevalence	public	WRN	1	902	1	Werner syndrome	0.5	0.5	0.5	0.5	WRN
921	Severe Paediatric Disorders	Point prevalence	public	LMAN1	1	35909	2	Combined deficiency of factor V and factor VIII	0.5	0.5	0.5	0.5	LMAN1
921	Severe Paediatric Disorders	Point prevalence	public	STAR	3	361	5	Familial glucocorticoid deficiency	0.4953	0.4953	0.4953	0.4953	STAR
921	Severe Paediatric Disorders	Point prevalence	public	MC2R	1	361	5	Familial glucocorticoid deficiency	0.4953	0.4953	0.4953	0.4953	MC2R
921	Severe Paediatric Disorders	Point prevalence	public	PTEN	18	201	9	Cowden syndrome	0.45	0.5	0.475	0.475	PTEN
921	Severe Paediatric Disorders	Point prevalence	public	PIK3CA	11	201	9	Cowden syndrome	0.45	0.5	0.475	0.475	PIK3CA
921	Severe Paediatric Disorders	Point prevalence	public	SDHD	6	201	9	Cowden syndrome	0.45	0.5	0.475	0.475	SDHD
921	Severe Paediatric Disorders	Point prevalence	public	SEC23B	2	201	9	Cowden syndrome	0.45	0.5	0.475	0.475	SEC23B
921	Severe Paediatric Disorders	Point prevalence	public	CASR	4	676	7	Hereditary chronic pancreatitis	0.3	0.57	0.433333	0.43	CASR
921	Severe Paediatric Disorders	Point prevalence	public	KIF21A	1	45358	4	Congenital fibrosis of extraocular muscles	0.43	0.43	0.43	0.43	KIF21A
921	Severe Paediatric Disorders	Point prevalence	public	OPA1	2	1215	1	Autosomal dominant optic atrophy plus syndrome	0.4	0.4	0.4	0.4	OPA1
921	Severe Paediatric Disorders	Point prevalence	public	ACTA2	3	2573	2	Moyamoya disease	0.33	0.33	0.33	0.33	ACTA2
921	Severe Paediatric Disorders	Point prevalence	public	F7	1	327	1	Congenital factor VII deficiency	0.33	0.33	0.33	0.33	F7
921	Severe Paediatric Disorders	Point prevalence	public	TTPA	1	96	1	Ataxia with vitamin E deficiency	0.33	0.33	0.33	0.33	TTPA
921	Severe Paediatric Disorders	Point prevalence	public	ACVRL1	2	275777	8	Heritable pulmonary arterial hypertension	0.08	0.8	0.32	0.08	ACVRL1
921	Severe Paediatric Disorders	Point prevalence	public	ENG	4	275777	8	Heritable pulmonary arterial hypertension	0.08	0.8	0.32	0.08	ENG
921	Severe Paediatric Disorders	Point prevalence	public	SGSH	1	79269	1	Sanfilippo syndrome type A	0.32	0.32	0.32	0.32	SGSH
921	Severe Paediatric Disorders	Point prevalence	public	TBX4	4	275777	8	Heritable pulmonary arterial hypertension	0.08	0.8	0.32	0.08	TBX4
921	Severe Paediatric Disorders	Point prevalence	public	FANCA	1	84	22	Fanconi anemia	0.3	0.3	0.3	0.3	FANCA
921	Severe Paediatric Disorders	Point prevalence	public	BRCA2	8	84	22	Fanconi anemia	0.3	0.3	0.3	0.3	BRCA2
921	Severe Paediatric Disorders	Point prevalence	public	FANCC	1	84	22	Fanconi anemia	0.3	0.3	0.3	0.3	FANCC
921	Severe Paediatric Disorders	Point prevalence	public	UBE2T	1	84	22	Fanconi anemia	0.3	0.3	0.3	0.3	UBE2T
921	Severe Paediatric Disorders	Point prevalence	public	SGCD	2	219	1	Delta-sarcoglycan-related limb-girdle muscular dystrophy R6	0.3	0.3	0.3	0.3	SGCD
921	Severe Paediatric Disorders	Point prevalence	public	KCNE1	3	90647	2	Jervell and Lange-Nielsen syndrome	0.3	0.3	0.3	0.3	KCNE1
921	Severe Paediatric Disorders	Point prevalence	public	FANCF	1	84	22	Fanconi anemia	0.3	0.3	0.3	0.3	FANCF
921	Severe Paediatric Disorders	Point prevalence	public	GHR	2	633	1	Laron syndrome	0.3	0.3	0.3	0.3	GHR
921	Severe Paediatric Disorders	Point prevalence	public	FANCI	1	84	22	Fanconi anemia	0.3	0.3	0.3	0.3	FANCI
921	Severe Paediatric Disorders	Point prevalence	public	KCNQ1	4	90647	2	Jervell and Lange-Nielsen syndrome	0.3	0.3	0.3	0.3	KCNQ1
921	Severe Paediatric Disorders	Point prevalence	public	PALB2	4	84	22	Fanconi anemia	0.3	0.3	0.3	0.3	PALB2
921	Severe Paediatric Disorders	Point prevalence	public	FANCB	2	84	22	Fanconi anemia	0.3	0.3	0.3	0.3	FANCB
921	Severe Paediatric Disorders	Point prevalence	public	ERCC4	4	84	22	Fanconi anemia	0.3	0.3	0.3	0.3	ERCC4
921	Severe Paediatric Disorders	Point prevalence	public	FANCD2	1	84	22	Fanconi anemia	0.3	0.3	0.3	0.3	FANCD2
921	Severe Paediatric Disorders	Point prevalence	public	MYH9	3	182050	1	MYH9-related disease	0.29	0.3	0.295	0.295	MYH9
921	Severe Paediatric Disorders	Point prevalence	public	CISD2	1	3463	2	Wolfram syndrome	0.13	0.62	0.293333	0.13	CISD2
921	Severe Paediatric Disorders	Point prevalence	public	LDLR	2	391665	6	Homozygous familial hypercholesterolemia	0.1	0.625	0.28	0.22	LDLR
921	Severe Paediatric Disorders	Point prevalence	public	ABCG5	2	391665	6	Homozygous familial hypercholesterolemia	0.1	0.625	0.28	0.22	ABCG5
921	Severe Paediatric Disorders	Point prevalence	public	CDH23	6	91347	1	TSH-secreting pituitary adenoma	0.28	0.28	0.28	0.28	CDH23
921	Severe Paediatric Disorders	Point prevalence	public	APOB	3	391665	6	Homozygous familial hypercholesterolemia	0.1	0.625	0.28	0.22	APOB
921	Severe Paediatric Disorders	Point prevalence	public	ABCG8	2	391665	6	Homozygous familial hypercholesterolemia	0.1	0.625	0.28	0.22	ABCG8
921	Severe Paediatric Disorders	Point prevalence	public	LDLRAP1	1	391665	6	Homozygous familial hypercholesterolemia	0.1	0.625	0.28	0.22	LDLRAP1
921	Severe Paediatric Disorders	Point prevalence	public	SBDS	2	811	4	Shwachman-Diamond syndrome	0.28	0.28	0.28	0.28	SBDS
921	Severe Paediatric Disorders	Point prevalence	public	SPG11	3	2822	1	Autosomal recessive spastic paraplegia type 11	0.26	0.26	0.26	0.26	SPG11
921	Severe Paediatric Disorders	Point prevalence	public	CFHR1	3	93571	2	Dense deposit disease	0.25	0.25	0.25	0.25	CFHR1
921	Severe Paediatric Disorders	Point prevalence	public	CTSC	2	678	1	Papillon-Lefèvre syndrome	0.25	0.25	0.25	0.25	CTSC
921	Severe Paediatric Disorders	Point prevalence	public	CFH	8	93571	2	Dense deposit disease	0.25	0.25	0.25	0.25	CFH
921	Severe Paediatric Disorders	Point prevalence	public	SCN4A	7	682	1	Hyperkalemic periodic paralysis	0.06	0.5	0.243333	0.17	SCN4A
921	Severe Paediatric Disorders	Point prevalence	public	TSC2	6	538	2	Lymphangioleiomyomatosis	0.15	0.32	0.22375	0.23	TSC2
921	Severe Paediatric Disorders	Point prevalence	public	TSC1	4	538	2	Lymphangioleiomyomatosis	0.15	0.32	0.22375	0.23	TSC1
921	Severe Paediatric Disorders	Point prevalence	public	ADA	2	277	1	Severe combined immunodeficiency due to adenosine deaminase deficiency	0.2	0.2	0.2	0.2	ADA
921	Severe Paediatric Disorders	Point prevalence	public	PCCA	1	35	2	Propionic acidemia	0.2	0.2	0.2	0.2	PCCA
921	Severe Paediatric Disorders	Point prevalence	public	MTM1	2	596	1	X-linked centronuclear myopathy	0.2	0.2	0.2	0.2	MTM1
921	Severe Paediatric Disorders	Point prevalence	public	NAGLU	2	79270	1	Sanfilippo syndrome type B	0.2	0.2	0.2	0.2	NAGLU
921	Severe Paediatric Disorders	Point prevalence	public	PRICKLE1	1	308	3	Progressive myoclonic epilepsy type 1	0.2	0.2	0.2	0.2	PRICKLE1
921	Severe Paediatric Disorders	Point prevalence	public	IL36RN	4	247353	2	Generalized pustular psoriasis	0.18	0.18	0.18	0.18	IL36RN
921	Severe Paediatric Disorders	Point prevalence	public	PLP1	7	280219	1	Pelizaeus-Merzbacher disease, classic form	0.17	0.17	0.17	0.17	PLP1
921	Severe Paediatric Disorders	Point prevalence	public	SGCG	1	353	1	Gamma-sarcoglycan-related limb-girdle muscular dystrophy R5	0.13	0.2	0.165	0.165	SGCG
921	Severe Paediatric Disorders	Point prevalence	public	PLAU	1	220436	1	Quebec platelet disorder	0.15	0.15	0.15	0.15	PLAU
921	Severe Paediatric Disorders	Point prevalence	public	GLA	1	324	1	Fabry disease	0.15	0.15	0.15	0.15	GLA
921	Severe Paediatric Disorders	Point prevalence	public	AVPR2	2	223	2	Nephrogenic diabetes insipidus	0.15	0.15	0.15	0.15	AVPR2
921	Severe Paediatric Disorders	Point prevalence	public	WIPF1	1	906	2	Wiskott-Aldrich syndrome	0.1	0.18	0.14	0.14	WIPF1
921	Severe Paediatric Disorders	Point prevalence	public	WAS	3	906	2	Wiskott-Aldrich syndrome	0.1	0.18	0.14	0.14	WAS
921	Severe Paediatric Disorders	Point prevalence	public	ATL1	2	100984	1	Autosomal dominant spastic paraplegia type 3	0.14	0.14	0.14	0.14	ATL1
921	Severe Paediatric Disorders	Point prevalence	public	FHL1	5	98863	2	X-linked Emery-Dreifuss muscular dystrophy	0.13	0.13	0.13	0.13	FHL1
921	Severe Paediatric Disorders	Point prevalence	public	COL6A1	2	75840	4	Congenital muscular dystrophy, Ullrich type	0.13	0.13	0.13	0.13	COL6A1
921	Severe Paediatric Disorders	Point prevalence	public	EMD	1	98863	2	X-linked Emery-Dreifuss muscular dystrophy	0.13	0.13	0.13	0.13	EMD
921	Severe Paediatric Disorders	Point prevalence	public	COL6A2	3	75840	4	Congenital muscular dystrophy, Ullrich type	0.13	0.13	0.13	0.13	COL6A2
921	Severe Paediatric Disorders	Point prevalence	public	BTK	2	47	1	X-linked agammaglobulinemia	0.03	0.22	0.1175	0.085	BTK
921	Severe Paediatric Disorders	Point prevalence	public	SCN1A	6	293181	9	Malignant migrating focal seizures of infancy	0.11	0.11	0.11	0.11	SCN1A
921	Severe Paediatric Disorders	Point prevalence	public	SLC25A22	3	293181	9	Malignant migrating focal seizures of infancy	0.11	0.11	0.11	0.11	SLC25A22
921	Severe Paediatric Disorders	Point prevalence	public	TBC1D24	8	293181	9	Malignant migrating focal seizures of infancy	0.11	0.11	0.11	0.11	TBC1D24
921	Severe Paediatric Disorders	Point prevalence	public	SCN2A	7	293181	9	Malignant migrating focal seizures of infancy	0.11	0.11	0.11	0.11	SCN2A
921	Severe Paediatric Disorders	Point prevalence	public	SETX	2	64753	2	Spinocerebellar ataxia with axonal neuropathy type 2	0.11	0.11	0.11	0.11	SETX
921	Severe Paediatric Disorders	Point prevalence	public	KCNQ2	5	293181	9	Malignant migrating focal seizures of infancy	0.11	0.11	0.11	0.11	KCNQ2
921	Severe Paediatric Disorders	Point prevalence	public	ERCC5	3	910	7	Xeroderma pigmentosum	0.1	0.1	0.1	0.1	ERCC5
921	Severe Paediatric Disorders	Point prevalence	public	HBA1	4	93616	2	Hemoglobin H disease	0.1	0.1	0.1	0.1	HBA1
921	Severe Paediatric Disorders	Point prevalence	public	ITGB2	1	99842	1	Leukocyte adhesion deficiency type I	0.1	0.1	0.1	0.1	ITGB2
921	Severe Paediatric Disorders	Point prevalence	public	F5	5	326	1	Congenital factor V deficiency	0.1	0.1	0.1	0.1	F5
921	Severe Paediatric Disorders	Point prevalence	public	KRAS	11	86834	6	Juvenile myelomonocytic leukemia	0.1	0.1	0.1	0.1	KRAS
921	Severe Paediatric Disorders	Point prevalence	public	MT-TS2	3	231183	5	Usher syndrome type 3	0.1	0.1	0.1	0.1	MT-TS2
921	Severe Paediatric Disorders	Point prevalence	public	CLRN1	2	231183	5	Usher syndrome type 3	0.1	0.1	0.1	0.1	CLRN1
921	Severe Paediatric Disorders	Point prevalence	public	TERT	8	1775	12	Dyskeratosis congenita	0.1	0.1	0.1	0.1	TERT
921	Severe Paediatric Disorders	Point prevalence	public	PTPN11	4	86834	6	Juvenile myelomonocytic leukemia	0.1	0.1	0.1	0.1	PTPN11
921	Severe Paediatric Disorders	Point prevalence	public	CYP17A1	2	90793	1	Congenital adrenal hyperplasia due to 17-alpha-hydroxylase deficiency	0.1	0.1	0.1	0.1	CYP17A1
921	Severe Paediatric Disorders	Point prevalence	public	XPA	1	910	7	Xeroderma pigmentosum	0.1	0.1	0.1	0.1	XPA
921	Severe Paediatric Disorders	Point prevalence	public	DKC1	2	1775	12	Dyskeratosis congenita	0.1	0.1	0.1	0.1	DKC1
921	Severe Paediatric Disorders	Point prevalence	public	NF1	6	86834	6	Juvenile myelomonocytic leukemia	0.1	0.1	0.1	0.1	NF1
921	Severe Paediatric Disorders	Point prevalence	public	ERCC4	4	910	7	Xeroderma pigmentosum	0.1	0.1	0.1	0.1	ERCC4
921	Severe Paediatric Disorders	Point prevalence	public	TINF2	3	1775	12	Dyskeratosis congenita	0.1	0.1	0.1	0.1	TINF2
921	Severe Paediatric Disorders	Point prevalence	public	TNFRSF1A	3	32960	1	Tumor necrosis factor receptor 1 associated periodic syndrome	0.1	0.1	0.1	0.1	TNFRSF1A
921	Severe Paediatric Disorders	Point prevalence	public	NOP10	1	1775	12	Dyskeratosis congenita	0.1	0.1	0.1	0.1	NOP10
921	Severe Paediatric Disorders	Point prevalence	public	XPC	1	910	7	Xeroderma pigmentosum	0.1	0.1	0.1	0.1	XPC
921	Severe Paediatric Disorders	Point prevalence	public	NRAS	7	86834	6	Juvenile myelomonocytic leukemia	0.1	0.1	0.1	0.1	NRAS
921	Severe Paediatric Disorders	Point prevalence	public	PRRT2	6	98810	2	Paroxysmal non-kinesigenic dyskinesia	0.1	0.1	0.1	0.1	PRRT2
921	Severe Paediatric Disorders	Point prevalence	public	TERC	3	1775	12	Dyskeratosis congenita	0.1	0.1	0.1	0.1	TERC
921	Severe Paediatric Disorders	Point prevalence	public	BHLHA9	3	3329	1	Tibial aplasia-ectrodactyly syndrome	0.1	0.1	0.1	0.1	BHLHA9
921	Severe Paediatric Disorders	Point prevalence	public	POLG	8	298	3	Mitochondrial neurogastrointestinal encephalomyopathy	0.1	0.1	0.1	0.1	POLG
921	Severe Paediatric Disorders	Point prevalence	public	NHP2	1	1775	12	Dyskeratosis congenita	0.1	0.1	0.1	0.1	NHP2
921	Severe Paediatric Disorders	Point prevalence	public	USB1	2	1775	12	Dyskeratosis congenita	0.1	0.1	0.1	0.1	USB1
921	Severe Paediatric Disorders	Point prevalence	public	HBA2	4	93616	2	Hemoglobin H disease	0.1	0.1	0.1	0.1	HBA2
921	Severe Paediatric Disorders	Point prevalence	public	RUNX2	2	1452	1	Cleidocranial dysplasia	0.1	0.1	0.1	0.1	RUNX2
921	Severe Paediatric Disorders	Point prevalence	public	WRAP53	1	1775	12	Dyskeratosis congenita	0.1	0.1	0.1	0.1	WRAP53
921	Severe Paediatric Disorders	Point prevalence	public	CTC1	2	1775	12	Dyskeratosis congenita	0.1	0.1	0.1	0.1	CTC1
921	Severe Paediatric Disorders	Point prevalence	public	LPL	1	309015	1	Familial lipoprotein lipase deficiency	0.1	0.1	0.1	0.1	LPL
921	Severe Paediatric Disorders	Point prevalence	public	RTEL1	3	1775	12	Dyskeratosis congenita	0.1	0.1	0.1	0.1	RTEL1
921	Severe Paediatric Disorders	Point prevalence	public	NHLRC1	1	501	2	Lafora disease	0.1	0.1	0.1	0.1	NHLRC1
921	Severe Paediatric Disorders	Point prevalence	public	ERCC3	3	910	7	Xeroderma pigmentosum	0.1	0.1	0.1	0.1	ERCC3
921	Severe Paediatric Disorders	Point prevalence	public	PNKD	1	98810	2	Paroxysmal non-kinesigenic dyskinesia	0.1	0.1	0.1	0.1	PNKD
921	Severe Paediatric Disorders	Point prevalence	public	DDB2	1	910	7	Xeroderma pigmentosum	0.1	0.1	0.1	0.1	DDB2
921	Severe Paediatric Disorders	Point prevalence	public	SGCB	1	119	1	Beta-sarcoglycan-related limb-girdle muscular dystrophy R4	0.07	0.1	0.085	0.085	SGCB
921	Severe Paediatric Disorders	Point prevalence	public	GNAS	10	189427	2	Cushing syndrome due to macronodular adrenal hyperplasia	0.08	0.08	0.08	0.08	GNAS
921	Severe Paediatric Disorders	Point prevalence	public	SGCA	1	62	1	Alpha-sarcoglycan-related limb-girdle muscular dystrophy R3	0.07	0.07	0.07	0.07	SGCA
921	Severe Paediatric Disorders	Point prevalence	public	COL7A1	9	79408	2	Autosomal recessive generalized dystrophic epidermolysis bullosa, severe form	0.042	0.08	0.061	0.061	COL7A1
921	Severe Paediatric Disorders	Point prevalence	public	F2	3	325	1	Congenital factor II deficiency	0.05	0.05	0.05	0.05	F2
921	Severe Paediatric Disorders	Point prevalence	public	F13B	1	331	2	Congenital factor XIII deficiency	0.05	0.05	0.05	0.05	F13B
921	Severe Paediatric Disorders	Point prevalence	public	MT-ND4	5	99718	3	Leber plus disease	0.04	0.04	0.04	0.04	MT-ND4
921	Severe Paediatric Disorders	Point prevalence	public	PLP1	7	280210	1	Pelizaeus-Merzbacher disease, connatal form	0.03	0.03	0.03	0.03	PLP1
921	Severe Paediatric Disorders	Point prevalence	public	COL4A1	7	899	14	Walker-Warburg syndrome	0.03	0.03	0.03	0.03	COL4A1
921	Severe Paediatric Disorders	Point prevalence	public	POMT1	6	899	14	Walker-Warburg syndrome	0.03	0.03	0.03	0.03	POMT1
921	Severe Paediatric Disorders	Point prevalence	public	FKTN	6	899	14	Walker-Warburg syndrome	0.03	0.03	0.03	0.03	FKTN
921	Severe Paediatric Disorders	Point prevalence	public	B4GAT1	1	899	14	Walker-Warburg syndrome	0.03	0.03	0.03	0.03	B4GAT1
921	Severe Paediatric Disorders	Point prevalence	public	PLP1	7	280224	1	Pelizaeus-Merzbacher disease, transitional form	0.03	0.03	0.03	0.03	PLP1
921	Severe Paediatric Disorders	Point prevalence	public	POMK	3	899	14	Walker-Warburg syndrome	0.03	0.03	0.03	0.03	POMK
921	Severe Paediatric Disorders	Point prevalence	public	POMGNT1	5	899	14	Walker-Warburg syndrome	0.03	0.03	0.03	0.03	POMGNT1
921	Severe Paediatric Disorders	Point prevalence	public	FKRP	6	899	14	Walker-Warburg syndrome	0.03	0.03	0.03	0.03	FKRP
921	Severe Paediatric Disorders	Point prevalence	public	DAG1	3	899	14	Walker-Warburg syndrome	0.03	0.03	0.03	0.03	DAG1
921	Severe Paediatric Disorders	Point prevalence	public	POMGNT2	1	899	14	Walker-Warburg syndrome	0.03	0.03	0.03	0.03	POMGNT2
921	Severe Paediatric Disorders	Point prevalence	public	GUSB	1	584	1	Mucopolysaccharidosis type 7	0.01	0.01	0.01	0.01	GUSB
921	Severe Paediatric Disorders	Point prevalence	public	LMNA	20	740	2	Hutchinson-Gilford progeria syndrome	0.005	0.005	0.005	0.005	LMNA
921	Severe Paediatric Disorders	Point prevalence	public	ZMPSTE24	3	740	2	Hutchinson-Gilford progeria syndrome	0.005	0.005	0.005	0.005	ZMPSTE24
921	Severe Paediatric Disorders	Lifetime Prevalence	public	KIT	18	842	1	Testicular seminomatous germ cell tumor	46.01	46.01	46.01	46.01	KIT
921	Severe Paediatric Disorders	Lifetime Prevalence	public	GNAQ	4	39044	6	Uveal melanoma	6	6	6	6	GNAQ
921	Severe Paediatric Disorders	Lifetime Prevalence	public	ABL1	3	521	3	Chronic myeloid leukemia	5.63	5.63	5.63	5.63	ABL1
921	Severe Paediatric Disorders	Lifetime Prevalence	public	WWOX	4	99977	4	Squamous cell carcinoma of the esophagus	5.42	5.42	5.42	5.42	WWOX
921	Severe Paediatric Disorders	Lifetime Prevalence	public	TGFBR2	5	99977	4	Squamous cell carcinoma of the esophagus	5.42	5.42	5.42	5.42	TGFBR2
921	Severe Paediatric Disorders	Lifetime Prevalence	public	MECOM	3	52688	2	Myelodysplastic syndrome	5.02	5.02	5.02	5.02	MECOM
921	Severe Paediatric Disorders	Lifetime Prevalence	public	BRCA2	8	654	11	Nephroblastoma	3.65	3.65	3.65	3.65	BRCA2
921	Severe Paediatric Disorders	Lifetime Prevalence	public	H19	6	654	11	Nephroblastoma	3.65	3.65	3.65	3.65	H19
921	Severe Paediatric Disorders	Lifetime Prevalence	public	DIS3L2	2	654	11	Nephroblastoma	3.65	3.65	3.65	3.65	DIS3L2
921	Severe Paediatric Disorders	Lifetime Prevalence	public	GPC3	2	654	11	Nephroblastoma	3.65	3.65	3.65	3.65	GPC3
921	Severe Paediatric Disorders	Lifetime Prevalence	public	EXT1	3	55880	1	Chondrosarcoma	3.55	3.55	3.55	3.55	EXT1
921	Severe Paediatric Disorders	Lifetime Prevalence	public	TP53	14	668	4	Osteosarcoma	3.17	3.17	3.17	3.17	TP53
921	Severe Paediatric Disorders	Lifetime Prevalence	public	RB1	5	668	4	Osteosarcoma	3.17	3.17	3.17	3.17	RB1
921	Severe Paediatric Disorders	Lifetime Prevalence	public	BRAF	9	58017	1	Classic hairy cell leukemia	3.12	3.12	3.12	3.12	BRAF
921	Severe Paediatric Disorders	Lifetime Prevalence	public	FLI1	6	319	5	Skeletal Ewing sarcoma	2.33	2.33	2.33	2.33	FLI1
921	Severe Paediatric Disorders	Lifetime Prevalence	public	TERT	8	2495	12	Meningioma	1.75	1.75	1.75	1.75	TERT
921	Severe Paediatric Disorders	Lifetime Prevalence	public	PDGFB	4	2495	12	Meningioma	1.75	1.75	1.75	1.75	PDGFB
921	Severe Paediatric Disorders	Lifetime Prevalence	public	NF2	3	2495	12	Meningioma	1.75	1.75	1.75	1.75	NF2
921	Severe Paediatric Disorders	Lifetime Prevalence	public	PIK3CA	11	2495	12	Meningioma	1.75	1.75	1.75	1.75	PIK3CA
921	Severe Paediatric Disorders	Lifetime Prevalence	public	SMO	2	2495	12	Meningioma	1.75	1.75	1.75	1.75	SMO
921	Severe Paediatric Disorders	Lifetime Prevalence	public	TP53	14	251899	1	Choroid plexus carcinoma	0.35	0.35	0.35	0.35	TP53
921	Severe Paediatric Disorders	Cases/families	public	ALMS1	1	64	1	Alström syndrome	0.0125	0.0125	0.0125	0.0125	ALMS1
921	Severe Paediatric Disorders	Cases/families	public	BRAF	9	840	1	Syringocystadenoma papilliferum	0.00960526	0.00960526	0.00960526	0.00960526	BRAF
921	Severe Paediatric Disorders	Cases/families	public	LYST	2	167	1	Chédiak-Higashi syndrome	0.00657895	0.00657895	0.00657895	0.00657895	LYST
921	Severe Paediatric Disorders	Cases/families	public	FAS	3	3261	6	Autoimmune lymphoproliferative syndrome	0.00657895	0.00657895	0.00657895	0.00657895	FAS
921	Severe Paediatric Disorders	Cases/families	public	MMACHC	1	79282	1	Methylmalonic acidemia with homocystinuria, type cblC	0.00657895	0.00657895	0.00657895	0.00657895	MMACHC
921	Severe Paediatric Disorders	Cases/families	public	SRY	5	2138	3	46,XX ovotesticular disorder of sex development	0.00657895	0.00657895	0.00657895	0.00657895	SRY
921	Severe Paediatric Disorders	Cases/families	public	PRKCD	3	3261	6	Autoimmune lymphoproliferative syndrome	0.00657895	0.00657895	0.00657895	0.00657895	PRKCD
921	Severe Paediatric Disorders	Cases/families	public	CASP10	1	3261	6	Autoimmune lymphoproliferative syndrome	0.00657895	0.00657895	0.00657895	0.00657895	CASP10
921	Severe Paediatric Disorders	Cases/families	public	SOX9	6	2138	3	46,XX ovotesticular disorder of sex development	0.00657895	0.00657895	0.00657895	0.00657895	SOX9
921	Severe Paediatric Disorders	Cases/families	public	RASGRP1	1	3261	6	Autoimmune lymphoproliferative syndrome	0.00657895	0.00657895	0.00657895	0.00657895	RASGRP1
921	Severe Paediatric Disorders	Cases/families	public	FASLG	1	3261	6	Autoimmune lymphoproliferative syndrome	0.00657895	0.00657895	0.00657895	0.00657895	FASLG
921	Severe Paediatric Disorders	Cases/families	public	NDP	5	649	1	Norrie disease	0.00526316	0.00526316	0.00526316	0.00526316	NDP
921	Severe Paediatric Disorders	Cases/families	public	ARHGAP31	1	974	6	Adams-Oliver syndrome	0.00523684	0.00523684	0.00523684	0.00523684	ARHGAP31
921	Severe Paediatric Disorders	Cases/families	public	NOTCH1	2	974	6	Adams-Oliver syndrome	0.00523684	0.00523684	0.00523684	0.00523684	NOTCH1
921	Severe Paediatric Disorders	Cases/families	public	SLC16A2	1	59	1	Allan-Herndon-Dudley syndrome	0.00421053	0.00421053	0.00421053	0.00421053	SLC16A2
921	Severe Paediatric Disorders	Cases/families	public	BLM	1	125	1	Bloom syndrome	0.00394737	0.00394737	0.00394737	0.00394737	BLM
921	Severe Paediatric Disorders	Cases/families	public	ENPP1	4	51608	2	Generalized arterial calcification of infancy	0.00394737	0.00394737	0.00394737	0.00394737	ENPP1
921	Severe Paediatric Disorders	Cases/families	public	ABCC6	2	51608	2	Generalized arterial calcification of infancy	0.00394737	0.00394737	0.00394737	0.00394737	ABCC6
921	Severe Paediatric Disorders	Cases/families	public	KRAS	11	1340	4	Cardiofaciocutaneous syndrome	0.00394737	0.00394737	0.00394737	0.00394737	KRAS
921	Severe Paediatric Disorders	Cases/families	public	MAP2K2	2	1340	4	Cardiofaciocutaneous syndrome	0.00394737	0.00394737	0.00394737	0.00394737	MAP2K2
921	Severe Paediatric Disorders	Cases/families	public	BRAF	9	1340	4	Cardiofaciocutaneous syndrome	0.00394737	0.00394737	0.00394737	0.00394737	BRAF
921	Severe Paediatric Disorders	Cases/families	public	NHLRC1	1	501	2	Lafora disease	0.00394737	0.00394737	0.00394737	0.00394737	NHLRC1
921	Severe Paediatric Disorders	Cases/families	public	BRAF	9	500	3	Noonan syndrome with multiple lentigines	0.00389474	0.00389474	0.00389474	0.00389474	BRAF
921	Severe Paediatric Disorders	Cases/families	public	PTPN11	4	500	3	Noonan syndrome with multiple lentigines	0.00389474	0.00389474	0.00389474	0.00389474	PTPN11
921	Severe Paediatric Disorders	Cases/families	public	RASA1	2	137667	2	Capillary malformation-arteriovenous malformation	0.00343421	0.00343421	0.00343421	0.00343421	RASA1
921	Severe Paediatric Disorders	Cases/families	public	GPC3	2	373	2	Simpson-Golabi-Behmel syndrome	0.00328947	0.00328947	0.00328947	0.00328947	GPC3
921	Severe Paediatric Disorders	Cases/families	public	IDH1	5	163634	2	Maffucci syndrome	0.00328947	0.00328947	0.00328947	0.00328947	IDH1
921	Severe Paediatric Disorders	Cases/families	public	GJA1	7	2710	1	Oculodentodigital dysplasia	0.00319737	0.00319737	0.00319737	0.00319737	GJA1
921	Severe Paediatric Disorders	Cases/families	public	ACTG2	3	2241	4	Megacystis-microcolon-intestinal hypoperistalsis syndrome	0.00302632	0.00302632	0.00302632	0.00302632	ACTG2
921	Severe Paediatric Disorders	Cases/families	public	PTEN	18	65285	1	Lhermitte-Duclos disease	0.00289474	0.00289474	0.00289474	0.00289474	PTEN
921	Severe Paediatric Disorders	Cases/families	public	MSH6	3	587	3	Muir-Torre syndrome	0.00269737	0.00269737	0.00269737	0.00269737	MSH6
921	Severe Paediatric Disorders	Cases/families	public	TBC1D20	1	2510	4	Micro syndrome	0.00267105	0.00267105	0.00267105	0.00267105	TBC1D20
921	Severe Paediatric Disorders	Cases/families	public	RAB3GAP2	3	2510	4	Micro syndrome	0.00267105	0.00267105	0.00267105	0.00267105	RAB3GAP2
921	Severe Paediatric Disorders	Cases/families	public	RAB18	1	2510	4	Micro syndrome	0.00267105	0.00267105	0.00267105	0.00267105	RAB18
921	Severe Paediatric Disorders	Cases/families	public	RAB3GAP1	2	2510	4	Micro syndrome	0.00267105	0.00267105	0.00267105	0.00267105	RAB3GAP1
921	Severe Paediatric Disorders	Cases/families	public	ERCC3	3	33364	7	Trichothiodystrophy	0.00264474	0.00264474	0.00264474	0.00264474	ERCC3
921	Severe Paediatric Disorders	Cases/families	public	GTF2H5	1	33364	7	Trichothiodystrophy	0.00264474	0.00264474	0.00264474	0.00264474	GTF2H5
921	Severe Paediatric Disorders	Cases/families	public	SLC40A1	1	139491	2	Hemochromatosis type 4	0.00263158	0.00263158	0.00263158	0.00263158	SLC40A1
921	Severe Paediatric Disorders	Cases/families	public	IRF6	7	1300	1	Autosomal dominant popliteal pterygium syndrome	0.00263158	0.00263158	0.00263158	0.00263158	IRF6
921	Severe Paediatric Disorders	Cases/families	public	PDGFB	4	1980	6	Bilateral striopallidodentate calcinosis	0.00263158	0.00263158	0.00263158	0.00263158	PDGFB
921	Severe Paediatric Disorders	Cases/families	public	CCDC8	1	2616	3	3M syndrome	0.00263158	0.00263158	0.00263158	0.00263158	CCDC8
921	Severe Paediatric Disorders	Cases/families	public	GATA1	8	79277	2	Congenital erythropoietic porphyria	0.00263158	0.00263158	0.00263158	0.00263158	GATA1
921	Severe Paediatric Disorders	Cases/families	public	GJA1	7	317	4	Erythrokeratodermia variabilis	0.00263158	0.00263158	0.00263158	0.00263158	GJA1
921	Severe Paediatric Disorders	Cases/families	public	XPR1	1	1980	6	Bilateral striopallidodentate calcinosis	0.00263158	0.00263158	0.00263158	0.00263158	XPR1
921	Severe Paediatric Disorders	Cases/families	public	TMC8	1	302	4	Epidermodysplasia verruciformis	0.00263158	0.00263158	0.00263158	0.00263158	TMC8
921	Severe Paediatric Disorders	Cases/families	public	FH	3	523	1	Hereditary leiomyomatosis and renal cell cancer	0.00263158	0.00263158	0.00263158	0.00263158	FH
921	Severe Paediatric Disorders	Cases/families	public	SHANK3	2	48652	1	Monosomy 22q13.3	0.00263158	0.00263158	0.00263158	0.00263158	SHANK3
921	Severe Paediatric Disorders	Cases/families	public	TEK	3	1059	1	Blue rubber bleb nevus	0.00263158	0.00263158	0.00263158	0.00263158	TEK
921	Severe Paediatric Disorders	Cases/families	public	ATRX	3	847	1	Alpha-thalassemia-X-linked intellectual disability syndrome	0.00263158	0.00263158	0.00263158	0.00263158	ATRX
921	Severe Paediatric Disorders	Cases/families	public	KDSR	2	317	4	Erythrokeratodermia variabilis	0.00263158	0.00263158	0.00263158	0.00263158	KDSR
921	Severe Paediatric Disorders	Cases/families	public	BHLHA9	3	1986	1	Gollop-Wolfgang complex	0.00263158	0.00263158	0.00263158	0.00263158	BHLHA9
921	Severe Paediatric Disorders	Cases/families	public	PDGFRB	8	1980	6	Bilateral striopallidodentate calcinosis	0.00263158	0.00263158	0.00263158	0.00263158	PDGFRB
921	Severe Paediatric Disorders	Cases/families	public	GLB1	4	79255	1	GM1 gangliosidosis type 1	0.00263158	0.00263158	0.00263158	0.00263158	GLB1
921	Severe Paediatric Disorders	Cases/families	public	NLRP3	3	575	1	Muckle-Wells syndrome	0.00263158	0.00263158	0.00263158	0.00263158	NLRP3
921	Severe Paediatric Disorders	Cases/families	public	VPS13B	1	193	1	Cohen syndrome	0.00263158	0.00263158	0.00263158	0.00263158	VPS13B
921	Severe Paediatric Disorders	Cases/families	public	TMC6	1	302	4	Epidermodysplasia verruciformis	0.00263158	0.00263158	0.00263158	0.00263158	TMC6
921	Severe Paediatric Disorders	Cases/families	public	SLC20A2	1	1980	6	Bilateral striopallidodentate calcinosis	0.00263158	0.00263158	0.00263158	0.00263158	SLC20A2
921	Severe Paediatric Disorders	Cases/families	public	UROS	1	79277	2	Congenital erythropoietic porphyria	0.00263158	0.00263158	0.00263158	0.00263158	UROS
921	Severe Paediatric Disorders	Cases/families	public	CUL7	1	2616	3	3M syndrome	0.00263158	0.00263158	0.00263158	0.00263158	CUL7
921	Severe Paediatric Disorders	Cases/families	public	INPP5K	1	559	2	Marinesco-Sjögren syndrome	0.00263158	0.00263158	0.00263158	0.00263158	INPP5K
921	Severe Paediatric Disorders	Cases/families	public	NHS	3	627	1	Nance-Horan syndrome	0.00257895	0.00257895	0.00257895	0.00257895	NHS
921	Severe Paediatric Disorders	Cases/families	public	SMARCD1	1	1465	11	Coffin-Siris syndrome	0.0025	0.0025	0.0025	0.0025	SMARCD1
921	Severe Paediatric Disorders	Cases/families	public	ARID1A	1	1465	11	Coffin-Siris syndrome	0.0025	0.0025	0.0025	0.0025	ARID1A
921	Severe Paediatric Disorders	Cases/families	public	ARID2	1	1465	11	Coffin-Siris syndrome	0.0025	0.0025	0.0025	0.0025	ARID2
921	Severe Paediatric Disorders	Cases/families	public	SMARCA4	4	1465	11	Coffin-Siris syndrome	0.0025	0.0025	0.0025	0.0025	SMARCA4
921	Severe Paediatric Disorders	Cases/families	public	SOX4	1	1465	11	Coffin-Siris syndrome	0.0025	0.0025	0.0025	0.0025	SOX4
921	Severe Paediatric Disorders	Cases/families	public	SOX11	1	1465	11	Coffin-Siris syndrome	0.0025	0.0025	0.0025	0.0025	SOX11
921	Severe Paediatric Disorders	Cases/families	public	COL17A1	4	293381	1	Epithelial recurrent erosion dystrophy	0.00244737	0.00244737	0.00244737	0.00244737	COL17A1
921	Severe Paediatric Disorders	Cases/families	public	GATA3	2	2237	1	Hypoparathyroidism-sensorineural deafness-renal disease syndrome	0.00236842	0.00236842	0.00236842	0.00236842	GATA3
921	Severe Paediatric Disorders	Cases/families	public	RFXAP	1	572	4	Immunodeficiency by defective expression of MHC class II	0.00235526	0.00235526	0.00235526	0.00235526	RFXAP
921	Severe Paediatric Disorders	Cases/families	public	CIITA	1	572	4	Immunodeficiency by defective expression of MHC class II	0.00235526	0.00235526	0.00235526	0.00235526	CIITA
921	Severe Paediatric Disorders	Cases/families	public	RFXANK	1	572	4	Immunodeficiency by defective expression of MHC class II	0.00235526	0.00235526	0.00235526	0.00235526	RFXANK
921	Severe Paediatric Disorders	Cases/families	public	NF1	6	97685	1	17q11 microdeletion syndrome	0.00223684	0.00223684	0.00223684	0.00223684	NF1
921	Severe Paediatric Disorders	Cases/families	public	PIK3CA	11	60040	1	Megalencephaly-capillary malformation-polymicrogyria syndrome	0.00223684	0.00223684	0.00223684	0.00223684	PIK3CA
921	Severe Paediatric Disorders	Cases/families	public	CTDP1	1	48431	1	Congenital cataracts-facial dysmorphism-neuropathy syndrome	0.00223684	0.00223684	0.00223684	0.00223684	CTDP1
921	Severe Paediatric Disorders	Cases/families	public	GJA1	7	1522	2	Craniometaphyseal dysplasia	0.00210526	0.00210526	0.00210526	0.00210526	GJA1
921	Severe Paediatric Disorders	Cases/families	public	CARD11	3	300324	1	Persistent polyclonal B-cell lymphocytosis	0.00202632	0.00202632	0.00202632	0.00202632	CARD11
921	Severe Paediatric Disorders	Cases/families	public	TRAF3IP1	2	3156	10	Senior-Loken syndrome	0.00197368	0.00197368	0.00197368	0.00197368	TRAF3IP1
921	Severe Paediatric Disorders	Cases/families	public	CACNA1A	7	71518	1	Benign paroxysmal torticollis of infancy	0.00197368	0.00197368	0.00197368	0.00197368	CACNA1A
921	Severe Paediatric Disorders	Cases/families	public	PCNT	2	2637	1	Microcephalic osteodysplastic primordial dwarfism type II	0.00197368	0.00197368	0.00197368	0.00197368	PCNT
921	Severe Paediatric Disorders	Cases/families	public	GPHN	2	3197	5	Hereditary hyperekplexia	0.00197368	0.00197368	0.00197368	0.00197368	GPHN
921	Severe Paediatric Disorders	Cases/families	public	TAT	1	28378	1	Tyrosinemia type 2	0.00197368	0.00197368	0.00197368	0.00197368	TAT
921	Severe Paediatric Disorders	Cases/families	public	INVS	2	3156	10	Senior-Loken syndrome	0.00197368	0.00197368	0.00197368	0.00197368	INVS
921	Severe Paediatric Disorders	Cases/families	public	WDR19	4	3156	10	Senior-Loken syndrome	0.00197368	0.00197368	0.00197368	0.00197368	WDR19
921	Severe Paediatric Disorders	Cases/families	public	CDH23	6	314777	2	Familial isolated pituitary adenoma	0.00197368	0.00197368	0.00197368	0.00197368	CDH23
921	Severe Paediatric Disorders	Cases/families	public	SLC6A8	1	52503	1	X-linked creatine transporter deficiency	0.00197368	0.00197368	0.00197368	0.00197368	SLC6A8
921	Severe Paediatric Disorders	Cases/families	public	CEP290	5	3156	10	Senior-Loken syndrome	0.00197368	0.00197368	0.00197368	0.00197368	CEP290
921	Severe Paediatric Disorders	Cases/families	public	QDPR	1	226	1	Dihydropteridine reductase deficiency	0.00197368	0.00197368	0.00197368	0.00197368	QDPR
921	Severe Paediatric Disorders	Cases/families	public	GLRB	1	3197	5	Hereditary hyperekplexia	0.00197368	0.00197368	0.00197368	0.00197368	GLRB
921	Severe Paediatric Disorders	Cases/families	public	TFAP2A	1	1297	1	Branchio-oculo-facial syndrome	0.00197368	0.00197368	0.00197368	0.00197368	TFAP2A
921	Severe Paediatric Disorders	Cases/families	public	NPHP1	4	3156	10	Senior-Loken syndrome	0.00197368	0.00197368	0.00197368	0.00197368	NPHP1
921	Severe Paediatric Disorders	Cases/families	public	FOXP3	1	37042	1	Immune dysregulation-polyendocrinopathy-enteropathy-X-linked syndrome	0.00197368	0.00197368	0.00197368	0.00197368	FOXP3
921	Severe Paediatric Disorders	Cases/families	public	PIK3CA	11	140944	1	CLOVES syndrome	0.00197368	0.00197368	0.00197368	0.00197368	PIK3CA
921	Severe Paediatric Disorders	Cases/families	public	NPHP3	5	3156	10	Senior-Loken syndrome	0.00197368	0.00197368	0.00197368	0.00197368	NPHP3
921	Severe Paediatric Disorders	Cases/families	public	NPHP4	2	3156	10	Senior-Loken syndrome	0.00197368	0.00197368	0.00197368	0.00197368	NPHP4
921	Severe Paediatric Disorders	Cases/families	public	SDCCAG8	2	3156	10	Senior-Loken syndrome	0.00197368	0.00197368	0.00197368	0.00197368	SDCCAG8
921	Severe Paediatric Disorders	Cases/families	public	CEP164	1	3156	10	Senior-Loken syndrome	0.00197368	0.00197368	0.00197368	0.00197368	CEP164
921	Severe Paediatric Disorders	Cases/families	public	MYO5B	3	2290	2	Microvillus inclusion disease	0.00180263	0.00180263	0.00180263	0.00180263	MYO5B
921	Severe Paediatric Disorders	Cases/families	public	HSPG2	3	800	1	Schwartz-Jampel syndrome	0.00169737	0.00169737	0.00169737	0.00169737	HSPG2
921	Severe Paediatric Disorders	Cases/families	public	IGHMBP2	2	98920	1	Spinal muscular atrophy with respiratory distress type 1	0.00168421	0.00168421	0.00168421	0.00168421	IGHMBP2
921	Severe Paediatric Disorders	Cases/families	public	DARS2	1	137898	1	Leukoencephalopathy with brain stem and spinal cord involvement-high lactate syndrome	0.00167105	0.00167105	0.00167105	0.00167105	DARS2
921	Severe Paediatric Disorders	Cases/families	public	ERF	4	2343	1	Isolated cloverleaf skull syndrome	0.00157895	0.00157895	0.00157895	0.00157895	ERF
921	Severe Paediatric Disorders	Cases/families	public	TFG	5	90117	1	Hereditary motor and sensory neuropathy, Okinawa type	0.00157895	0.00157895	0.00157895	0.00157895	TFG
921	Severe Paediatric Disorders	Cases/families	public	TBX3	1	3138	1	Ulnar-mammary syndrome	0.00153947	0.00153947	0.00153947	0.00153947	TBX3
921	Severe Paediatric Disorders	Cases/families	public	TTC37	1	84064	2	Syndromic diarrhea	0.00152632	0.00152632	0.00152632	0.00152632	TTC37
921	Severe Paediatric Disorders	Cases/families	public	HDAC4	1	1001	1	2q37 microdeletion syndrome	0.00151316	0.00151316	0.00151316	0.00151316	HDAC4
921	Severe Paediatric Disorders	Cases/families	public	KCNQ2	5	293181	9	Malignant migrating focal seizures of infancy	0.0015	0.0015	0.0015	0.0015	KCNQ2
921	Severe Paediatric Disorders	Cases/families	public	SCN2A	7	293181	9	Malignant migrating focal seizures of infancy	0.0015	0.0015	0.0015	0.0015	SCN2A
921	Severe Paediatric Disorders	Cases/families	public	SCN1A	6	293181	9	Malignant migrating focal seizures of infancy	0.0015	0.0015	0.0015	0.0015	SCN1A
921	Severe Paediatric Disorders	Cases/families	public	SLC25A22	3	293181	9	Malignant migrating focal seizures of infancy	0.0015	0.0015	0.0015	0.0015	SLC25A22
921	Severe Paediatric Disorders	Cases/families	public	TBC1D24	8	293181	9	Malignant migrating focal seizures of infancy	0.0015	0.0015	0.0015	0.0015	TBC1D24
921	Severe Paediatric Disorders	Cases/families	public	GLI2	9	420584	1	Postaxial polydactyly-anterior pituitary anomalies-facial dysmorphism syndrome	0.00147368	0.00147368	0.00147368	0.00147368	GLI2
921	Severe Paediatric Disorders	Cases/families	public	SLC25A15	1	415	1	Hyperornithinemia-hyperammonemia-homocitrullinuria syndrome	0.00146053	0.00146053	0.00146053	0.00146053	SLC25A15
921	Severe Paediatric Disorders	Cases/families	public	TFAP2B	2	46627	1	Char syndrome	0.00143421	0.00143421	0.00143421	0.00143421	TFAP2B
921	Severe Paediatric Disorders	Cases/families	public	EFTUD2	1	79113	1	Mandibulofacial dysostosis-microcephaly syndrome	0.00140789	0.00140789	0.00140789	0.00140789	EFTUD2
921	Severe Paediatric Disorders	Cases/families	public	SLC2A10	1	3342	1	Arterial tortuosity syndrome	0.00134211	0.00134211	0.00134211	0.00134211	SLC2A10
921	Severe Paediatric Disorders	Cases/families	public	GP1BA	4	140957	9	Autosomal dominant macrothrombocytopenia	0.00131579	0.00131579	0.00131579	0.00131579	GP1BA
921	Severe Paediatric Disorders	Cases/families	public	GP1BA	4	274	3	Bernard-Soulier syndrome	0.00131579	0.00131579	0.00131579	0.00131579	GP1BA
921	Severe Paediatric Disorders	Cases/families	public	MPL	6	3319	2	Congenital amegakaryocytic thrombocytopenia	0.00131579	0.00131579	0.00131579	0.00131579	MPL
921	Severe Paediatric Disorders	Cases/families	public	GMPPA	1	869	3	Triple A syndrome	0.00131579	0.00131579	0.00131579	0.00131579	GMPPA
921	Severe Paediatric Disorders	Cases/families	public	ABCA1	2	31150	1	Tangier disease	0.00131579	0.00131579	0.00131579	0.00131579	ABCA1
921	Severe Paediatric Disorders	Cases/families	public	FGF10	2	2363	3	Lacrimoauriculodentodigital syndrome	0.00131579	0.00131579	0.00131579	0.00131579	FGF10
921	Severe Paediatric Disorders	Cases/families	public	CRB1	4	251295	1	Pigmented paravenous retinochoroidal atrophy	0.00131579	0.00131579	0.00131579	0.00131579	CRB1
921	Severe Paediatric Disorders	Cases/families	public	DVL3	1	3107	4	Autosomal dominant Robinow syndrome	0.00131579	0.00131579	0.00131579	0.00131579	DVL3
921	Severe Paediatric Disorders	Cases/families	public	XIAP	1	538934	1	X-linked lymphoproliferative disease due to XIAP deficiency	0.00131579	0.00131579	0.00131579	0.00131579	XIAP
921	Severe Paediatric Disorders	Cases/families	public	SOX10	4	897	4	Waardenburg-Shah syndrome	0.00131579	0.00131579	0.00131579	0.00131579	SOX10
921	Severe Paediatric Disorders	Cases/families	public	HADHA	3	746	2	Mitochondrial trifunctional protein deficiency	0.00131579	0.00131579	0.00131579	0.00131579	HADHA
921	Severe Paediatric Disorders	Cases/families	public	ITGB4	5	79403	2	Junctional epidermolysis bullosa with pyloric atresia	0.00131579	0.00131579	0.00131579	0.00131579	ITGB4
921	Severe Paediatric Disorders	Cases/families	public	MEN1	7	99879	3	Familial isolated hyperparathyroidism	0.00131579	0.00131579	0.00131579	0.00131579	MEN1
921	Severe Paediatric Disorders	Cases/families	public	ATP1A3	3	71517	1	Rapid-onset dystonia-parkinsonism	0.00131579	0.00131579	0.00131579	0.00131579	ATP1A3
921	Severe Paediatric Disorders	Cases/families	public	CTSC	2	2342	1	Haim-Munk syndrome	0.00131579	0.00131579	0.00131579	0.00131579	CTSC
921	Severe Paediatric Disorders	Cases/families	public	DEPDC5	3	98784	7	Autosomal dominant nocturnal frontal lobe epilepsy	0.00131579	0.00131579	0.00131579	0.00131579	DEPDC5
921	Severe Paediatric Disorders	Cases/families	public	B3GLCT	1	709	1	Peters plus syndrome	0.00131579	0.00131579	0.00131579	0.00131579	B3GLCT
921	Severe Paediatric Disorders	Cases/families	public	GP1BB	4	274	3	Bernard-Soulier syndrome	0.00131579	0.00131579	0.00131579	0.00131579	GP1BB
921	Severe Paediatric Disorders	Cases/families	public	CD79B	1	33110	8	Autosomal agammaglobulinemia	0.00131579	0.00131579	0.00131579	0.00131579	CD79B
921	Severe Paediatric Disorders	Cases/families	public	GP9	1	274	3	Bernard-Soulier syndrome	0.00131579	0.00131579	0.00131579	0.00131579	GP9
921	Severe Paediatric Disorders	Cases/families	public	SLC29A3	2	168569	1	H syndrome	0.00131579	0.00131579	0.00131579	0.00131579	SLC29A3
921	Severe Paediatric Disorders	Cases/families	public	TRPS1	2	502	2	Trichorhinophalangeal syndrome type 2	0.00131579	0.00131579	0.00131579	0.00131579	TRPS1
921	Severe Paediatric Disorders	Cases/families	public	TRPS1	2	77258	1	Trichorhinophalangeal syndrome type 1 and 3	0.00131579	0.00131579	0.00131579	0.00131579	TRPS1
921	Severe Paediatric Disorders	Cases/families	public	GP1BB	4	140957	9	Autosomal dominant macrothrombocytopenia	0.00131579	0.00131579	0.00131579	0.00131579	GP1BB
921	Severe Paediatric Disorders	Cases/families	public	CTSA	2	351	1	Galactosialidosis	0.00131579	0.00131579	0.00131579	0.00131579	CTSA
921	Severe Paediatric Disorders	Cases/families	public	SHOX	3	2632	1	Langer mesomelic dysplasia	0.00131579	0.00131579	0.00131579	0.00131579	SHOX
921	Severe Paediatric Disorders	Cases/families	public	BLNK	1	33110	8	Autosomal agammaglobulinemia	0.00131579	0.00131579	0.00131579	0.00131579	BLNK
921	Severe Paediatric Disorders	Cases/families	public	TPM4	2	140957	9	Autosomal dominant macrothrombocytopenia	0.00131579	0.00131579	0.00131579	0.00131579	TPM4
921	Severe Paediatric Disorders	Cases/families	public	MTTP	2	14	1	Abetalipoproteinemia	0.00131579	0.00131579	0.00131579	0.00131579	MTTP
921	Severe Paediatric Disorders	Cases/families	public	ABCG5	2	2882	2	Sitosterolemia	0.00131579	0.00131579	0.00131579	0.00131579	ABCG5
921	Severe Paediatric Disorders	Cases/families	public	DGUOK	2	279934	1	Mitochondrial DNA depletion syndrome, hepatocerebral form due to DGUOK deficiency	0.00131579	0.00131579	0.00131579	0.00131579	DGUOK
921	Severe Paediatric Disorders	Cases/families	public	NALCN	5	2053	2	Freeman-Sheldon syndrome	0.00131579	0.00131579	0.00131579	0.00131579	NALCN
921	Severe Paediatric Disorders	Cases/families	public	VCAN	1	898	1	Wagner disease	0.00131579	0.00131579	0.00131579	0.00131579	VCAN
921	Severe Paediatric Disorders	Cases/families	public	AAAS	1	869	3	Triple A syndrome	0.00131579	0.00131579	0.00131579	0.00131579	AAAS
921	Severe Paediatric Disorders	Cases/families	public	LYST	2	352723	1	Attenuated Chédiak-Higashi syndrome	0.00131579	0.00131579	0.00131579	0.00131579	LYST
921	Severe Paediatric Disorders	Cases/families	public	CHRNB2	1	98784	7	Autosomal dominant nocturnal frontal lobe epilepsy	0.00131579	0.00131579	0.00131579	0.00131579	CHRNB2
921	Severe Paediatric Disorders	Cases/families	public	PFKM	1	371	1	Glycogen storage disease due to muscle phosphofructokinase deficiency	0.00131579	0.00131579	0.00131579	0.00131579	PFKM
921	Severe Paediatric Disorders	Cases/families	public	EXT1	3	502	2	Trichorhinophalangeal syndrome type 2	0.00131579	0.00131579	0.00131579	0.00131579	EXT1
921	Severe Paediatric Disorders	Cases/families	public	VIPAS39	1	2697	2	Arthrogryposis-renal dysfunction-cholestasis syndrome	0.00131579	0.00131579	0.00131579	0.00131579	VIPAS39
921	Severe Paediatric Disorders	Cases/families	public	CD79A	1	33110	8	Autosomal agammaglobulinemia	0.00131579	0.00131579	0.00131579	0.00131579	CD79A
921	Severe Paediatric Disorders	Cases/families	public	COL7A1	9	89843	1	Dystrophic epidermolysis bullosa pruriginosa	0.00131579	0.00131579	0.00131579	0.00131579	COL7A1
921	Severe Paediatric Disorders	Cases/families	public	IGHM	1	33110	8	Autosomal agammaglobulinemia	0.00131579	0.00131579	0.00131579	0.00131579	IGHM
921	Severe Paediatric Disorders	Cases/families	public	MITF	8	897	4	Waardenburg-Shah syndrome	0.00131579	0.00131579	0.00131579	0.00131579	MITF
921	Severe Paediatric Disorders	Cases/families	public	TCF3	2	33110	8	Autosomal agammaglobulinemia	0.00131579	0.00131579	0.00131579	0.00131579	TCF3
921	Severe Paediatric Disorders	Cases/families	public	ACTN1	1	140957	9	Autosomal dominant macrothrombocytopenia	0.00131579	0.00131579	0.00131579	0.00131579	ACTN1
921	Severe Paediatric Disorders	Cases/families	public	GLI3	7	672	1	Pallister-Hall syndrome	0.00131579	0.00131579	0.00131579	0.00131579	GLI3
921	Severe Paediatric Disorders	Cases/families	public	ABCG8	2	2882	2	Sitosterolemia	0.00131579	0.00131579	0.00131579	0.00131579	ABCG8
921	Severe Paediatric Disorders	Cases/families	public	NKX2-1	4	209905	1	Brain-lung-thyroid syndrome	0.00131579	0.00131579	0.00131579	0.00131579	NKX2-1
921	Severe Paediatric Disorders	Cases/families	public	KCNQ2	5	1949	2	Benign familial neonatal epilepsy	0.00131579	0.00131579	0.00131579	0.00131579	KCNQ2
921	Severe Paediatric Disorders	Cases/families	public	TNFRSF11B	2	1416	2	Familial calcium pyrophosphate deposition	0.00131579	0.00131579	0.00131579	0.00131579	TNFRSF11B
921	Severe Paediatric Disorders	Cases/families	public	MLC1	1	2478	2	Megalencephalic leukoencephalopathy with subcortical cysts	0.00131579	0.00131579	0.00131579	0.00131579	MLC1
921	Severe Paediatric Disorders	Cases/families	public	NOTCH2	2	955	1	Hajdu-Cheney syndrome	0.00131579	0.00131579	0.00131579	0.00131579	NOTCH2
921	Severe Paediatric Disorders	Cases/families	public	PLP1	7	99015	1	Spastic paraplegia type 2	0.00131579	0.00131579	0.00131579	0.00131579	PLP1
921	Severe Paediatric Disorders	Cases/families	public	SF3B4	2	245	1	Nager syndrome	0.00131579	0.00131579	0.00131579	0.00131579	SF3B4
921	Severe Paediatric Disorders	Cases/families	public	HADHB	1	746	2	Mitochondrial trifunctional protein deficiency	0.00131579	0.00131579	0.00131579	0.00131579	HADHB
921	Severe Paediatric Disorders	Cases/families	public	COL7A1	9	79409	1	Recessive dystrophic epidermolysis bullosa inversa	0.00131579	0.00131579	0.00131579	0.00131579	COL7A1
921	Severe Paediatric Disorders	Cases/families	public	COL4A1	7	75326	1	Retinal arterial tortuosity	0.00131579	0.00131579	0.00131579	0.00131579	COL4A1
921	Severe Paediatric Disorders	Cases/families	public	SH2D1A	1	538931	1	X-linked lymphoproliferative disease due to SH2D1A deficiency	0.00131579	0.00131579	0.00131579	0.00131579	SH2D1A
921	Severe Paediatric Disorders	Cases/families	public	THPO	4	3319	2	Congenital amegakaryocytic thrombocytopenia	0.00131579	0.00131579	0.00131579	0.00131579	THPO
921	Severe Paediatric Disorders	Cases/families	public	TUBB1	1	140957	9	Autosomal dominant macrothrombocytopenia	0.00131579	0.00131579	0.00131579	0.00131579	TUBB1
921	Severe Paediatric Disorders	Cases/families	public	FUCA1	1	349	1	Fucosidosis	0.00131579	0.00131579	0.00131579	0.00131579	FUCA1
921	Severe Paediatric Disorders	Cases/families	public	WNT5A	1	3107	4	Autosomal dominant Robinow syndrome	0.00131579	0.00131579	0.00131579	0.00131579	WNT5A
921	Severe Paediatric Disorders	Cases/families	public	CHRNA4	1	98784	7	Autosomal dominant nocturnal frontal lobe epilepsy	0.00131579	0.00131579	0.00131579	0.00131579	CHRNA4
921	Severe Paediatric Disorders	Cases/families	public	CHRNA2	1	98784	7	Autosomal dominant nocturnal frontal lobe epilepsy	0.00131579	0.00131579	0.00131579	0.00131579	CHRNA2
921	Severe Paediatric Disorders	Cases/families	public	NUP107	3	2065	8	Galloway-Mowat syndrome	0.00127632	0.00127632	0.00127632	0.00127632	NUP107
921	Severe Paediatric Disorders	Cases/families	public	LAGE3	1	2065	8	Galloway-Mowat syndrome	0.00127632	0.00127632	0.00127632	0.00127632	LAGE3
921	Severe Paediatric Disorders	Cases/families	public	WDR73	2	2065	8	Galloway-Mowat syndrome	0.00127632	0.00127632	0.00127632	0.00127632	WDR73
921	Severe Paediatric Disorders	Cases/families	public	ASAH1	2	333	1	Farber disease	0.00126316	0.00126316	0.00126316	0.00126316	ASAH1
921	Severe Paediatric Disorders	Cases/families	public	PHGDH	2	2671	2	Neu-Laxova syndrome	0.00119737	0.00119737	0.00119737	0.00119737	PHGDH
921	Severe Paediatric Disorders	Cases/families	public	TIMM8A	1	52368	1	Mohr-Tranebjaerg syndrome	0.00119737	0.00119737	0.00119737	0.00119737	TIMM8A
921	Severe Paediatric Disorders	Cases/families	public	FTL	4	157846	1	Neuroferritinopathy	0.00118421	0.00118421	0.00118421	0.00118421	FTL
921	Severe Paediatric Disorders	Cases/families	public	FBN1	11	1885	2	Isolated ectopia lentis	0.00118421	0.00118421	0.00118421	0.00118421	FBN1
921	Severe Paediatric Disorders	Cases/families	public	MKKS	2	2473	1	McKusick-Kaufman syndrome	0.00118421	0.00118421	0.00118421	0.00118421	MKKS
921	Severe Paediatric Disorders	Cases/families	public	PEPD	1	742	1	Prolidase deficiency	0.00118421	0.00118421	0.00118421	0.00118421	PEPD
921	Severe Paediatric Disorders	Cases/families	public	KMT2A	6	319182	1	Wiedemann-Steiner syndrome	0.00110526	0.00110526	0.00110526	0.00110526	KMT2A
921	Severe Paediatric Disorders	Cases/families	public	LAMP2	1	34587	1	Glycogen storage disease due to LAMP-2 deficiency	0.00110526	0.00110526	0.00110526	0.00110526	LAMP2
921	Severe Paediatric Disorders	Cases/families	public	TSEN54	2	2524	5	Pontocerebellar hypoplasia type 2	0.00106579	0.00106579	0.00106579	0.00106579	TSEN54
921	Severe Paediatric Disorders	Cases/families	public	TSEN34	1	2524	5	Pontocerebellar hypoplasia type 2	0.00106579	0.00106579	0.00106579	0.00106579	TSEN34
921	Severe Paediatric Disorders	Cases/families	public	TSEN2	1	2524	5	Pontocerebellar hypoplasia type 2	0.00106579	0.00106579	0.00106579	0.00106579	TSEN2
921	Severe Paediatric Disorders	Cases/families	public	SIK1	3	1935	2	Early myoclonic encephalopathy	0.00105263	0.00105263	0.00105263	0.00105263	SIK1
921	Severe Paediatric Disorders	Cases/families	public	SLC25A22	3	1935	2	Early myoclonic encephalopathy	0.00105263	0.00105263	0.00105263	0.00105263	SLC25A22
921	Severe Paediatric Disorders	Cases/families	public	SLC19A2	1	49827	1	Thiamine-responsive megaloblastic anemia syndrome	0.00105263	0.00105263	0.00105263	0.00105263	SLC19A2
921	Severe Paediatric Disorders	Cases/families	public	PDE4D	3	950	2	Acrodysostosis	0.00105263	0.00105263	0.00105263	0.00105263	PDE4D
921	Severe Paediatric Disorders	Cases/families	public	GAMT	1	382	1	Guanidinoacetate methyltransferase deficiency	0.00105263	0.00105263	0.00105263	0.00105263	GAMT
921	Severe Paediatric Disorders	Cases/families	public	SOST	3	3152	2	Sclerosteosis	0.00105263	0.00105263	0.00105263	0.00105263	SOST
921	Severe Paediatric Disorders	Cases/families	public	ATRX	3	231401	1	Alpha-thalassemia-myelodysplastic syndrome	0.00105263	0.00105263	0.00105263	0.00105263	ATRX
921	Severe Paediatric Disorders	Cases/families	public	ITPR1	3	98769	1	Spinocerebellar ataxia type 15/16	0.00105263	0.00105263	0.00105263	0.00105263	ITPR1
921	Severe Paediatric Disorders	Cases/families	public	KCNQ1	4	51083	4	Familial short QT syndrome	0.00105263	0.00105263	0.00105263	0.00105263	KCNQ1
921	Severe Paediatric Disorders	Cases/families	public	KRAS	11	2396	2	Encephalocraniocutaneous lipomatosis	0.00101316	0.00101316	0.00101316	0.00101316	KRAS
921	Severe Paediatric Disorders	Cases/families	public	DCC	3	238722	4	Familial congenital mirror movements	0.000986842	0.000986842	0.000986842	0.000986842	DCC
921	Severe Paediatric Disorders	Cases/families	public	SNRPB	1	1393	1	Cerebrocostomandibular syndrome	0.000986842	0.000986842	0.000986842	0.000986842	SNRPB
921	Severe Paediatric Disorders	Cases/families	public	TMPRSS6	1	209981	1	IRIDA syndrome	0.000986842	0.000986842	0.000986842	0.000986842	TMPRSS6
921	Severe Paediatric Disorders	Cases/families	public	MBTPS2	5	659	3	Mutilating palmoplantar keratoderma with periorificial keratotic plaques	0.000960526	0.000960526	0.000960526	0.000960526	MBTPS2
921	Severe Paediatric Disorders	Cases/families	public	SCNN1A	4	526	3	Liddle syndrome	0.000947368	0.000947368	0.000947368	0.000947368	SCNN1A
921	Severe Paediatric Disorders	Cases/families	public	PNP	1	760	1	Purine nucleoside phosphorylase deficiency	0.000947368	0.000947368	0.000947368	0.000947368	PNP
921	Severe Paediatric Disorders	Cases/families	public	SCNN1B	3	526	3	Liddle syndrome	0.000947368	0.000947368	0.000947368	0.000947368	SCNN1B
921	Severe Paediatric Disorders	Cases/families	public	SMARCAL1	1	1830	1	Schimke immuno-osseous dysplasia	0.000934211	0.000934211	0.000934211	0.000934211	SMARCAL1
921	Severe Paediatric Disorders	Cases/families	public	GLB1	4	79257	1	GM1 gangliosidosis type 3	0.000921053	0.000921053	0.000921053	0.000921053	GLB1
921	Severe Paediatric Disorders	Cases/families	public	LCAT	2	79293	1	Familial LCAT deficiency	0.000921053	0.000921053	0.000921053	0.000921053	LCAT
921	Severe Paediatric Disorders	Cases/families	public	RAB23	1	65759	2	Carpenter syndrome	0.000921053	0.000921053	0.000921053	0.000921053	RAB23
921	Severe Paediatric Disorders	Cases/families	public	SETX	2	357043	1	Amyotrophic lateral sclerosis type 4	0.000921053	0.000921053	0.000921053	0.000921053	SETX
921	Severe Paediatric Disorders	Cases/families	public	SHOC2	1	2701	2	Noonan syndrome-like disorder with loose anagen hair	0.000921053	0.000921053	0.000921053	0.000921053	SHOC2
921	Severe Paediatric Disorders	Cases/families	public	IL36RN	4	404546	1	DITRA	0.000921053	0.000921053	0.000921053	0.000921053	IL36RN
921	Severe Paediatric Disorders	Cases/families	public	MEGF8	1	65759	2	Carpenter syndrome	0.000921053	0.000921053	0.000921053	0.000921053	MEGF8
921	Severe Paediatric Disorders	Cases/families	public	MED13L	2	369891	1	Developmental delay-facial dysmorphism syndrome due to MED13L deficiency	0.000921053	0.000921053	0.000921053	0.000921053	MED13L
921	Severe Paediatric Disorders	Cases/families	public	IFNGR1	3	319581	1	Autosomal dominant mendelian susceptibility to mycobacterial diseases due to partial IFNgammaR1 deficiency	0.000894737	0.000894737	0.000894737	0.000894737	IFNGR1
921	Severe Paediatric Disorders	Cases/families	public	WDR45	2	329284	1	Beta-propeller protein-associated neurodegeneration	0.000894737	0.000894737	0.000894737	0.000894737	WDR45
921	Severe Paediatric Disorders	Cases/families	public	ORC1	1	2554	7	Ear-patella-short stature syndrome	0.000881579	0.000881579	0.000881579	0.000881579	ORC1
921	Severe Paediatric Disorders	Cases/families	public	CDC45	1	2554	7	Ear-patella-short stature syndrome	0.000881579	0.000881579	0.000881579	0.000881579	CDC45
921	Severe Paediatric Disorders	Cases/families	public	SERAC1	1	352328	1	MEGDEL syndrome	0.000881579	0.000881579	0.000881579	0.000881579	SERAC1
921	Severe Paediatric Disorders	Cases/families	public	ORC4	1	2554	7	Ear-patella-short stature syndrome	0.000881579	0.000881579	0.000881579	0.000881579	ORC4
921	Severe Paediatric Disorders	Cases/families	public	CDC6	1	2554	7	Ear-patella-short stature syndrome	0.000881579	0.000881579	0.000881579	0.000881579	CDC6
921	Severe Paediatric Disorders	Cases/families	public	CDT1	1	2554	7	Ear-patella-short stature syndrome	0.000881579	0.000881579	0.000881579	0.000881579	CDT1
921	Severe Paediatric Disorders	Cases/families	public	ORC6	1	2554	7	Ear-patella-short stature syndrome	0.000881579	0.000881579	0.000881579	0.000881579	ORC6
921	Severe Paediatric Disorders	Cases/families	public	CDCA7	1	2268	4	ICF syndrome	0.000868421	0.000868421	0.000868421	0.000868421	CDCA7
921	Severe Paediatric Disorders	Cases/families	public	ZBTB24	1	2268	4	ICF syndrome	0.000868421	0.000868421	0.000868421	0.000868421	ZBTB24
921	Severe Paediatric Disorders	Cases/families	public	HELLS	1	2268	4	ICF syndrome	0.000868421	0.000868421	0.000868421	0.000868421	HELLS
921	Severe Paediatric Disorders	Cases/families	public	CXCR4	1	51636	1	WHIM syndrome	0.000855263	0.000855263	0.000855263	0.000855263	CXCR4
921	Severe Paediatric Disorders	Cases/families	public	ZNF469	1	90354	2	Brittle cornea syndrome	0.000855263	0.000855263	0.000855263	0.000855263	ZNF469
921	Severe Paediatric Disorders	Cases/families	public	CHRNG	2	2990	2	Autosomal recessive multiple pterygium syndrome	0.000842105	0.000842105	0.000842105	0.000842105	CHRNG
921	Severe Paediatric Disorders	Cases/families	public	FTL	4	163	1	Hereditary hyperferritinemia-cataract syndrome	0.000842105	0.000842105	0.000842105	0.000842105	FTL
921	Severe Paediatric Disorders	Cases/families	public	PIK3R2	1	83473	4	Megalencephaly-polymicrogyria-postaxial polydactyly-hydrocephalus syndrome	0.000815789	0.000815789	0.000815789	0.000815789	PIK3R2
921	Severe Paediatric Disorders	Cases/families	public	AKT3	2	83473	4	Megalencephaly-polymicrogyria-postaxial polydactyly-hydrocephalus syndrome	0.000815789	0.000815789	0.000815789	0.000815789	AKT3
921	Severe Paediatric Disorders	Cases/families	public	C1S	2	75392	2	Periodontal Ehlers-Danlos syndrome	0.000815789	0.000815789	0.000815789	0.000815789	C1S
921	Severe Paediatric Disorders	Cases/families	public	CLPP	1	2855	6	Perrault syndrome	0.000802632	0.000802632	0.000802632	0.000802632	CLPP
921	Severe Paediatric Disorders	Cases/families	public	SMARCA2	2	3051	1	Nicolaides-Baraitser syndrome	0.000802632	0.000802632	0.000802632	0.000802632	SMARCA2
921	Severe Paediatric Disorders	Cases/families	public	TWNK	5	2855	6	Perrault syndrome	0.000802632	0.000802632	0.000802632	0.000802632	TWNK
921	Severe Paediatric Disorders	Cases/families	public	HARS2	1	2855	6	Perrault syndrome	0.000802632	0.000802632	0.000802632	0.000802632	HARS2
921	Severe Paediatric Disorders	Cases/families	public	WDR35	3	1515	5	Cranioectodermal dysplasia	0.000789474	0.000789474	0.000789474	0.000789474	WDR35
921	Severe Paediatric Disorders	Cases/families	public	FBN1	11	969	2	Acromicric dysplasia	0.000789474	0.000789474	0.000789474	0.000789474	FBN1
921	Severe Paediatric Disorders	Cases/families	public	SKI	2	2462	2	Shprintzen-Goldberg syndrome	0.000789474	0.000789474	0.000789474	0.000789474	SKI
921	Severe Paediatric Disorders	Cases/families	public	FBN1	11	2462	2	Shprintzen-Goldberg syndrome	0.000789474	0.000789474	0.000789474	0.000789474	FBN1
921	Severe Paediatric Disorders	Cases/families	public	CYP1B1	4	708	5	Peters anomaly	0.000789474	0.000789474	0.000789474	0.000789474	CYP1B1
921	Severe Paediatric Disorders	Cases/families	public	FKBP10	4	2771	2	Bruck syndrome	0.000789474	0.000789474	0.000789474	0.000789474	FKBP10
921	Severe Paediatric Disorders	Cases/families	public	FOXE3	4	708	5	Peters anomaly	0.000789474	0.000789474	0.000789474	0.000789474	FOXE3
921	Severe Paediatric Disorders	Cases/families	public	PAX6	14	708	5	Peters anomaly	0.000789474	0.000789474	0.000789474	0.000789474	PAX6
921	Severe Paediatric Disorders	Cases/families	public	SLC25A20	1	159	1	Carnitine-acylcarnitine translocase deficiency	0.000789474	0.000789474	0.000789474	0.000789474	SLC25A20
921	Severe Paediatric Disorders	Cases/families	public	NSDHL	2	139	1	CHILD syndrome	0.000789474	0.000789474	0.000789474	0.000789474	NSDHL
921	Severe Paediatric Disorders	Cases/families	public	NBEAL2	1	721	1	Gray platelet syndrome	0.000789474	0.000789474	0.000789474	0.000789474	NBEAL2
921	Severe Paediatric Disorders	Cases/families	public	ACTB	3	2995	2	Baraitser-Winter cerebrofrontofacial syndrome	0.000789474	0.000789474	0.000789474	0.000789474	ACTB
921	Severe Paediatric Disorders	Cases/families	public	EIF2AK3	1	1667	1	Wolcott-Rallison syndrome	0.000789474	0.000789474	0.000789474	0.000789474	EIF2AK3
921	Severe Paediatric Disorders	Cases/families	public	WDR19	4	1515	5	Cranioectodermal dysplasia	0.000789474	0.000789474	0.000789474	0.000789474	WDR19
921	Severe Paediatric Disorders	Cases/families	public	KIF23	1	98870	1	Congenital dyserythropoietic anemia type III	0.000789474	0.000789474	0.000789474	0.000789474	KIF23
921	Severe Paediatric Disorders	Cases/families	public	IFT122	2	1515	5	Cranioectodermal dysplasia	0.000789474	0.000789474	0.000789474	0.000789474	IFT122
921	Severe Paediatric Disorders	Cases/families	public	GP1BA	4	52530	1	Pseudo-von Willebrand disease	0.000789474	0.000789474	0.000789474	0.000789474	GP1BA
921	Severe Paediatric Disorders	Cases/families	public	FBLN5	4	90349	2	Autosomal recessive cutis laxa type 1	0.000789474	0.000789474	0.000789474	0.000789474	FBLN5
921	Severe Paediatric Disorders	Cases/families	public	FOXC1	5	708	5	Peters anomaly	0.000789474	0.000789474	0.000789474	0.000789474	FOXC1
921	Severe Paediatric Disorders	Cases/families	public	CPT1A	1	156	1	Carnitine palmitoyl transferase 1A deficiency	0.000789474	0.000789474	0.000789474	0.000789474	CPT1A
921	Severe Paediatric Disorders	Cases/families	public	PLOD2	1	2771	2	Bruck syndrome	0.000789474	0.000789474	0.000789474	0.000789474	PLOD2
921	Severe Paediatric Disorders	Cases/families	public	SYNE1	3	88644	1	Autosomal recessive ataxia, Beauce type	0.00075	0.00075	0.00075	0.00075	SYNE1
921	Severe Paediatric Disorders	Cases/families	public	SYNGAP1	4	544254	1	SYNGAP1-related developmental and epileptic encephalopathy	0.00075	0.00075	0.00075	0.00075	SYNGAP1
921	Severe Paediatric Disorders	Cases/families	public	ALG1	1	79327	1	ALG1-CDG	0.00075	0.00075	0.00075	0.00075	ALG1
921	Severe Paediatric Disorders	Cases/families	public	FGF3	3	90024	1	Deafness with labyrinthine aplasia, microtia, and microdontia	0.000736842	0.000736842	0.000736842	0.000736842	FGF3
921	Severe Paediatric Disorders	Cases/families	public	CHCHD10	4	276435	1	Lower motor neuron syndrome with late-adult onset	0.000723684	0.000723684	0.000723684	0.000723684	CHCHD10
921	Severe Paediatric Disorders	Cases/families	public	NDUFB11	2	2556	3	Microphthalmia with linear skin defects syndrome	0.000723684	0.000723684	0.000723684	0.000723684	NDUFB11
921	Severe Paediatric Disorders	Cases/families	public	HCCS	1	2556	3	Microphthalmia with linear skin defects syndrome	0.000723684	0.000723684	0.000723684	0.000723684	HCCS
921	Severe Paediatric Disorders	Cases/families	public	POLR3A	6	3455	1	Wiedemann-Rautenstrauch syndrome	0.000710526	0.000710526	0.000710526	0.000710526	POLR3A
921	Severe Paediatric Disorders	Cases/families	public	FBN1	11	2833	1	Stiff skin syndrome	0.000710526	0.000710526	0.000710526	0.000710526	FBN1
921	Severe Paediatric Disorders	Cases/families	public	GNAS	10	57782	1	Mazabraud syndrome	0.000710526	0.000710526	0.000710526	0.000710526	GNAS
921	Severe Paediatric Disorders	Cases/families	public	MARS2	2	314603	1	Autosomal recessive spastic ataxia with leukoencephalopathy	0.000710526	0.000710526	0.000710526	0.000710526	MARS2
921	Severe Paediatric Disorders	Cases/families	public	DCTN1	3	178509	1	Perry syndrome	0.000697368	0.000697368	0.000697368	0.000697368	DCTN1
921	Severe Paediatric Disorders	Cases/families	public	VAMP1	2	251282	1	Autosomal dominant spastic ataxia type 1	0.000697368	0.000697368	0.000697368	0.000697368	VAMP1
921	Severe Paediatric Disorders	Cases/families	public	RNU4ATAC	3	2636	1	Microcephalic osteodysplastic primordial dwarfism types I and III	0.000697368	0.000697368	0.000697368	0.000697368	RNU4ATAC
921	Severe Paediatric Disorders	Cases/families	public	THAP1	1	98806	1	Primary dystonia, DYT6 type	0.000697368	0.000697368	0.000697368	0.000697368	THAP1
921	Severe Paediatric Disorders	Cases/families	public	TGFBR2	5	60030	2	Loeys-Dietz syndrome	0.000684211	0.000684211	0.000684211	0.000684211	TGFBR2
921	Severe Paediatric Disorders	Cases/families	public	ATP8A2	1	1766	5	Dysequilibrium syndrome	0.000671053	0.000671053	0.000671053	0.000671053	ATP8A2
921	Severe Paediatric Disorders	Cases/families	public	WDR81	1	1766	5	Dysequilibrium syndrome	0.000671053	0.000671053	0.000671053	0.000671053	WDR81
921	Severe Paediatric Disorders	Cases/families	public	ALDH18A1	5	90348	3	Autosomal dominant cutis laxa	0.000657895	0.000657895	0.000657895	0.000657895	ALDH18A1
921	Severe Paediatric Disorders	Cases/families	public	GPI	1	712	1	Hemolytic anemia due to glucophosphate isomerase deficiency	0.000657895	0.000657895	0.000657895	0.000657895	GPI
921	Severe Paediatric Disorders	Cases/families	public	CDH3	2	1573	1	Hypotrichosis with juvenile macular degeneration	0.000657895	0.000657895	0.000657895	0.000657895	CDH3
921	Severe Paediatric Disorders	Cases/families	public	RNASET2	1	85136	2	Cystic leukoencephalopathy without megalencephaly	0.000657895	0.000657895	0.000657895	0.000657895	RNASET2
921	Severe Paediatric Disorders	Cases/families	public	NECTIN1	4	3253	1	Cleft lip/palate-ectodermal dysplasia syndrome	0.000657895	0.000657895	0.000657895	0.000657895	NECTIN1
921	Severe Paediatric Disorders	Cases/families	public	SNORD118	1	542310	1	Leukoencephalopathy with calcifications and cysts	0.000657895	0.000657895	0.000657895	0.000657895	SNORD118
921	Severe Paediatric Disorders	Cases/families	public	FLI1	6	851	1	Paris-Trousseau thrombocytopenia	0.000657895	0.000657895	0.000657895	0.000657895	FLI1
921	Severe Paediatric Disorders	Cases/families	public	TNFRSF11A	6	2801	2	Juvenile Paget disease	0.000657895	0.000657895	0.000657895	0.000657895	TNFRSF11A
921	Severe Paediatric Disorders	Cases/families	public	TRPM4	3	871	4	Familial progressive cardiac conduction defect	0.000657895	0.000657895	0.000657895	0.000657895	TRPM4
921	Severe Paediatric Disorders	Cases/families	public	PLK4	2	808	9	Seckel syndrome	0.000657895	0.000657895	0.000657895	0.000657895	PLK4
921	Severe Paediatric Disorders	Cases/families	public	LRP2	1	2143	1	Donnai-Barrow syndrome	0.000657895	0.000657895	0.000657895	0.000657895	LRP2
921	Severe Paediatric Disorders	Cases/families	public	TRAIP	1	808	9	Seckel syndrome	0.000657895	0.000657895	0.000657895	0.000657895	TRAIP
921	Severe Paediatric Disorders	Cases/families	public	NDUFA2	2	85136	2	Cystic leukoencephalopathy without megalencephaly	0.000657895	0.000657895	0.000657895	0.000657895	NDUFA2
921	Severe Paediatric Disorders	Cases/families	public	SUMF1	1	585	1	Multiple sulfatase deficiency	0.000657895	0.000657895	0.000657895	0.000657895	SUMF1
921	Severe Paediatric Disorders	Cases/families	public	SCN1B	6	871	4	Familial progressive cardiac conduction defect	0.000657895	0.000657895	0.000657895	0.000657895	SCN1B
921	Severe Paediatric Disorders	Cases/families	public	GRM1	2	404507	1	Chondromyxoid fibroma	0.000657895	0.000657895	0.000657895	0.000657895	GRM1
921	Severe Paediatric Disorders	Cases/families	public	GLB1	4	79256	1	GM1 gangliosidosis type 2	0.000657895	0.000657895	0.000657895	0.000657895	GLB1
921	Severe Paediatric Disorders	Cases/families	public	HOGA1	1	93600	1	Primary hyperoxaluria type 3	0.000657895	0.000657895	0.000657895	0.000657895	HOGA1
921	Severe Paediatric Disorders	Cases/families	public	GNAI3	1	137888	3	Auriculocondylar syndrome	0.000657895	0.000657895	0.000657895	0.000657895	GNAI3
921	Severe Paediatric Disorders	Cases/families	public	XYLT1	2	1425	2	Desbuquois syndrome	0.000657895	0.000657895	0.000657895	0.000657895	XYLT1
921	Severe Paediatric Disorders	Cases/families	public	FBLN5	4	90348	3	Autosomal dominant cutis laxa	0.000657895	0.000657895	0.000657895	0.000657895	FBLN5
921	Severe Paediatric Disorders	Cases/families	public	EPG5	1	1493	1	Vici syndrome	0.000657895	0.000657895	0.000657895	0.000657895	EPG5
921	Severe Paediatric Disorders	Cases/families	public	CANT1	1	1425	2	Desbuquois syndrome	0.000657895	0.000657895	0.000657895	0.000657895	CANT1
921	Severe Paediatric Disorders	Cases/families	public	SLC2A1	7	98811	2	Paroxysmal exertion-induced dyskinesia	0.000657895	0.000657895	0.000657895	0.000657895	SLC2A1
921	Severe Paediatric Disorders	Cases/families	public	TNFRSF11B	2	2801	2	Juvenile Paget disease	0.000657895	0.000657895	0.000657895	0.000657895	TNFRSF11B
921	Severe Paediatric Disorders	Cases/families	public	POLH	1	90342	1	Xeroderma pigmentosum variant	0.000657895	0.000657895	0.000657895	0.000657895	POLH
921	Severe Paediatric Disorders	Cases/families	public	PAFAH1B1	4	217385	2	17p13.3 microduplication syndrome	0.000657895	0.000657895	0.000657895	0.000657895	PAFAH1B1
921	Severe Paediatric Disorders	Cases/families	public	GBE1	8	206583	1	Adult polyglucosan body disease	0.000657895	0.000657895	0.000657895	0.000657895	GBE1
921	Severe Paediatric Disorders	Cases/families	public	PCNT	2	808	9	Seckel syndrome	0.000657895	0.000657895	0.000657895	0.000657895	PCNT
921	Severe Paediatric Disorders	Cases/families	public	USB1	2	221046	1	Poikiloderma with neutropenia	0.000657895	0.000657895	0.000657895	0.000657895	USB1
921	Severe Paediatric Disorders	Cases/families	public	TP63	9	978	1	ADULT syndrome	0.000657895	0.000657895	0.000657895	0.000657895	TP63
921	Severe Paediatric Disorders	Cases/families	public	NKX2-5	12	871	4	Familial progressive cardiac conduction defect	0.000657895	0.000657895	0.000657895	0.000657895	NKX2-5
921	Severe Paediatric Disorders	Cases/families	public	PRRT2	6	98811	2	Paroxysmal exertion-induced dyskinesia	0.000657895	0.000657895	0.000657895	0.000657895	PRRT2
921	Severe Paediatric Disorders	Cases/families	public	GAN	1	643	1	Giant axonal neuropathy	0.000657895	0.000657895	0.000657895	0.000657895	GAN
921	Severe Paediatric Disorders	Cases/families	public	RBBP8	2	808	9	Seckel syndrome	0.000657895	0.000657895	0.000657895	0.000657895	RBBP8
921	Severe Paediatric Disorders	Cases/families	public	TBC1D24	8	79500	2	DOORS syndrome	0.000657895	0.000657895	0.000657895	0.000657895	TBC1D24
921	Severe Paediatric Disorders	Cases/families	public	KIF11	1	2526	1	Microcephaly-lymphedema-chorioretinopathy syndrome	0.000657895	0.000657895	0.000657895	0.000657895	KIF11
921	Severe Paediatric Disorders	Cases/families	public	CEP152	2	808	9	Seckel syndrome	0.000657895	0.000657895	0.000657895	0.000657895	CEP152
921	Severe Paediatric Disorders	Cases/families	public	ABCC9	6	1517	2	Hypertrichotic osteochondrodysplasia, Cantu type	0.000657895	0.000657895	0.000657895	0.000657895	ABCC9
921	Severe Paediatric Disorders	Cases/families	public	ITPR1	3	208513	1	Spinocerebellar ataxia type 29	0.000657895	0.000657895	0.000657895	0.000657895	ITPR1
921	Severe Paediatric Disorders	Cases/families	public	NPR2	2	40	1	Acromesomelic dysplasia, Maroteaux type	0.000657895	0.000657895	0.000657895	0.000657895	NPR2
921	Severe Paediatric Disorders	Cases/families	public	PGAM2	1	97234	1	Glycogen storage disease due to phosphoglycerate mutase deficiency	0.000657895	0.000657895	0.000657895	0.000657895	PGAM2
921	Severe Paediatric Disorders	Cases/families	public	FAT4	2	2136	3	Hennekam syndrome	0.000657895	0.000657895	0.000657895	0.000657895	FAT4
921	Severe Paediatric Disorders	Cases/families	public	MMP2	1	371428	2	Multicentric osteolysis-nodulosis-arthropathy spectrum	0.000657895	0.000657895	0.000657895	0.000657895	MMP2
921	Severe Paediatric Disorders	Cases/families	public	CENPJ	2	808	9	Seckel syndrome	0.000657895	0.000657895	0.000657895	0.000657895	CENPJ
921	Severe Paediatric Disorders	Cases/families	public	IL12B	2	319558	1	Mendelian susceptibility to mycobacterial diseases due to complete IL12B deficiency	0.000644737	0.000644737	0.000644737	0.000644737	IL12B
921	Severe Paediatric Disorders	Cases/families	public	MPV17	1	255229	1	Navajo neurohepatopathy	0.000644737	0.000644737	0.000644737	0.000644737	MPV17
921	Severe Paediatric Disorders	Cases/families	public	EED	1	3447	4	Weaver syndrome	0.000631579	0.000631579	0.000631579	0.000631579	EED
921	Severe Paediatric Disorders	Cases/families	public	NSD1	5	3447	4	Weaver syndrome	0.000631579	0.000631579	0.000631579	0.000631579	NSD1
921	Severe Paediatric Disorders	Cases/families	public	FOXP1	3	391372	1	Intellectual disability-severe speech delay-mild dysmorphism syndrome	0.000631579	0.000631579	0.000631579	0.000631579	FOXP1
921	Severe Paediatric Disorders	Cases/families	public	CARD14	1	2897	1	Pityriasis rubra pilaris	0.000631579	0.000631579	0.000631579	0.000631579	CARD14
921	Severe Paediatric Disorders	Cases/families	public	TBX4	4	1509	1	Coxopodopatellar syndrome	0.000618421	0.000618421	0.000618421	0.000618421	TBX4
921	Severe Paediatric Disorders	Cases/families	public	IFITM5	1	216828	1	Osteogenesis imperfecta type 5	0.000618421	0.000618421	0.000618421	0.000618421	IFITM5
921	Severe Paediatric Disorders	Cases/families	public	ASXL1	4	97297	2	Bohring-Opitz syndrome	0.000605263	0.000605263	0.000605263	0.000605263	ASXL1
921	Severe Paediatric Disorders	Cases/families	public	PGM1	1	319646	1	PGM1-CDG	0.000605263	0.000605263	0.000605263	0.000605263	PGM1
921	Severe Paediatric Disorders	Cases/families	public	SETBP1	2	798	1	Schinzel-Giedion syndrome	0.000605263	0.000605263	0.000605263	0.000605263	SETBP1
921	Severe Paediatric Disorders	Cases/families	public	KLHL7	3	97297	2	Bohring-Opitz syndrome	0.000605263	0.000605263	0.000605263	0.000605263	KLHL7
921	Severe Paediatric Disorders	Cases/families	public	WAS	3	86788	1	X-linked severe congenital neutropenia	0.000592105	0.000592105	0.000592105	0.000592105	WAS
921	Severe Paediatric Disorders	Cases/families	public	HAX1	1	99749	1	Kostmann syndrome	0.000592105	0.000592105	0.000592105	0.000592105	HAX1
921	Severe Paediatric Disorders	Cases/families	public	FLVCR2	1	221126	1	Fowler vasculopaty	0.000578947	0.000578947	0.000578947	0.000578947	FLVCR2
921	Severe Paediatric Disorders	Cases/families	public	STRA6	2	2470	2	Matthew-Wood syndrome	0.000565789	0.000565789	0.000565789	0.000565789	STRA6
921	Severe Paediatric Disorders	Cases/families	public	SPR	1	70594	1	Dopa-responsive dystonia due to sepiapterin reductase deficiency	0.000565789	0.000565789	0.000565789	0.000565789	SPR
921	Severe Paediatric Disorders	Cases/families	public	PTCH1	9	77301	1	Monosomy 9q22.3	0.000552632	0.000552632	0.000552632	0.000552632	PTCH1
921	Severe Paediatric Disorders	Cases/families	public	BUB1B	1	1052	5	Mosaic variegated aneuploidy syndrome	0.000539474	0.000539474	0.000539474	0.000539474	BUB1B
921	Severe Paediatric Disorders	Cases/families	public	KIT	18	280785	1	Bullous diffuse cutaneous mastocytosis	0.000526316	0.000526316	0.000526316	0.000526316	KIT
921	Severe Paediatric Disorders	Cases/families	public	PTEN	18	210548	2	Macrocephaly-intellectual disability-autism syndrome	0.000526316	0.000526316	0.000526316	0.000526316	PTEN
921	Severe Paediatric Disorders	Cases/families	public	COL7A1	9	79410	1	Localized dystrophic epidermolysis bullosa, pretibial form	0.000526316	0.000526316	0.000526316	0.000526316	COL7A1
921	Severe Paediatric Disorders	Cases/families	public	MEF2C	1	228384	1	5q14.3 microdeletion syndrome	0.000526316	0.000526316	0.000526316	0.000526316	MEF2C
921	Severe Paediatric Disorders	Cases/families	public	PDE4D	3	280651	2	Acrodysostosis with multiple hormone resistance	0.000526316	0.000526316	0.000526316	0.000526316	PDE4D
921	Severe Paediatric Disorders	Cases/families	public	UROD	2	95159	1	Hepatoerythropoietic porphyria	0.000526316	0.000526316	0.000526316	0.000526316	UROD
921	Severe Paediatric Disorders	Cases/families	public	EXOSC3	1	2254	6	Pontocerebellar hypoplasia type 1	0.000526316	0.000526316	0.000526316	0.000526316	EXOSC3
921	Severe Paediatric Disorders	Cases/families	public	SLC25A4	2	1369	3	Congenital cataract-hypertrophic cardiomyopathy-mitochondrial myopathy syndrome	0.000526316	0.000526316	0.000526316	0.000526316	SLC25A4
921	Severe Paediatric Disorders	Cases/families	public	SLC25A46	2	2254	6	Pontocerebellar hypoplasia type 1	0.000526316	0.000526316	0.000526316	0.000526316	SLC25A46
921	Severe Paediatric Disorders	Cases/families	public	ABCC8	7	79134	2	DEND syndrome	0.000526316	0.000526316	0.000526316	0.000526316	ABCC8
921	Severe Paediatric Disorders	Cases/families	public	SOX10	4	163746	1	Peripheral demyelinating neuropathy-central dysmyelinating leukodystrophy-Waardenburg syndrome-Hirschsprung disease	0.000526316	0.000526316	0.000526316	0.000526316	SOX10
921	Severe Paediatric Disorders	Cases/families	public	FOXF1	1	210122	1	Congenital alveolar capillary dysplasia	0.000526316	0.000526316	0.000526316	0.000526316	FOXF1
921	Severe Paediatric Disorders	Cases/families	public	MBTPS2	5	2273	1	Ichthyosis follicularis-alopecia-photophobia syndrome	0.000526316	0.000526316	0.000526316	0.000526316	MBTPS2
921	Severe Paediatric Disorders	Cases/families	public	EXT2	3	52022	3	Potocki-Shaffer syndrome	0.000526316	0.000526316	0.000526316	0.000526316	EXT2
921	Severe Paediatric Disorders	Cases/families	public	EDAR	2	1810	4	Autosomal dominant hypohidrotic ectodermal dysplasia	0.000526316	0.000526316	0.000526316	0.000526316	EDAR
921	Severe Paediatric Disorders	Cases/families	public	AGK	2	1369	3	Congenital cataract-hypertrophic cardiomyopathy-mitochondrial myopathy syndrome	0.000526316	0.000526316	0.000526316	0.000526316	AGK
921	Severe Paediatric Disorders	Cases/families	public	TCN2	1	859	1	Transcobalamin deficiency	0.000526316	0.000526316	0.000526316	0.000526316	TCN2
921	Severe Paediatric Disorders	Cases/families	public	FH	3	24	1	Fumaric aciduria	0.000526316	0.000526316	0.000526316	0.000526316	FH
921	Severe Paediatric Disorders	Cases/families	public	VRK1	2	2254	6	Pontocerebellar hypoplasia type 1	0.000526316	0.000526316	0.000526316	0.000526316	VRK1
921	Severe Paediatric Disorders	Cases/families	public	TGM5	1	263534	2	Acral peeling skin syndrome	0.000526316	0.000526316	0.000526316	0.000526316	TGM5
921	Severe Paediatric Disorders	Cases/families	public	PSMB8	1	324977	1	Proteasome-associated autoinflammatory syndrome	0.000526316	0.000526316	0.000526316	0.000526316	PSMB8
921	Severe Paediatric Disorders	Cases/families	public	FERMT3	1	99844	1	Leukocyte adhesion deficiency type III	0.000526316	0.000526316	0.000526316	0.000526316	FERMT3
921	Severe Paediatric Disorders	Cases/families	public	NBAS	2	391677	1	Short stature-optic atrophy-Pelger-Huët anomaly syndrome	0.000513158	0.000513158	0.000513158	0.000513158	NBAS
921	Severe Paediatric Disorders	Cases/families	public	IKZF1	3	317473	1	Pancytopenia due to IKZF1 mutations	0.000513158	0.000513158	0.000513158	0.000513158	IKZF1
921	Severe Paediatric Disorders	Cases/families	public	COL2A1	19	209867	1	Autosomal dominant rhegmatogenous retinal detachment	0.0005	0.0005	0.0005	0.0005	COL2A1
921	Severe Paediatric Disorders	Cases/families	public	GLI3	7	36	2	Acrocallosal syndrome	0.0005	0.0005	0.0005	0.0005	GLI3
921	Severe Paediatric Disorders	Cases/families	public	TP63	9	69085	1	Limb-mammary syndrome	0.0005	0.0005	0.0005	0.0005	TP63
921	Severe Paediatric Disorders	Cases/families	public	FA2H	2	171629	1	Autosomal recessive spastic paraplegia type 35	0.0005	0.0005	0.0005	0.0005	FA2H
921	Severe Paediatric Disorders	Cases/families	public	CLCN4	2	485350	1	CLCN4-related X-linked intellectual disability syndrome	0.0005	0.0005	0.0005	0.0005	CLCN4
921	Severe Paediatric Disorders	Cases/families	public	COL17A1	4	79406	1	Late-onset junctional epidermolysis bullosa	0.000486842	0.000486842	0.000486842	0.000486842	COL17A1
921	Severe Paediatric Disorders	Cases/families	public	SDHA	5	3208	4	Isolated succinate-CoQ reductase deficiency	0.000486842	0.000486842	0.000486842	0.000486842	SDHA
921	Severe Paediatric Disorders	Cases/families	public	SDHD	6	3208	4	Isolated succinate-CoQ reductase deficiency	0.000486842	0.000486842	0.000486842	0.000486842	SDHD
921	Severe Paediatric Disorders	Cases/families	public	DYNC1H1	3	209341	1	DYNC1H1-related autosomal dominant childhood-onset proximal spinal muscular atrophy	0.000486842	0.000486842	0.000486842	0.000486842	DYNC1H1
921	Severe Paediatric Disorders	Cases/families	public	SDHAF1	1	3208	4	Isolated succinate-CoQ reductase deficiency	0.000486842	0.000486842	0.000486842	0.000486842	SDHAF1
921	Severe Paediatric Disorders	Cases/families	public	ACP5	1	1855	1	Spondyloenchondrodysplasia	0.000473684	0.000473684	0.000473684	0.000473684	ACP5
921	Severe Paediatric Disorders	Cases/families	public	SPART	1	101000	1	Autosomal recessive spastic paraplegia type 20	0.000473684	0.000473684	0.000473684	0.000473684	SPART
921	Severe Paediatric Disorders	Cases/families	public	SMOC1	1	1106	1	Microphthalmia with limb anomalies	0.000460526	0.000460526	0.000460526	0.000460526	SMOC1
921	Severe Paediatric Disorders	Cases/families	public	SOST	3	3416	2	Hyperostosis corticalis generalisata	0.000460526	0.000460526	0.000460526	0.000460526	SOST
921	Severe Paediatric Disorders	Cases/families	public	TMEM240	1	98773	1	Spinocerebellar ataxia type 21	0.000460526	0.000460526	0.000460526	0.000460526	TMEM240
921	Severe Paediatric Disorders	Cases/families	public	RETREG1	1	970	4	Hereditary sensory and autonomic neuropathy type 2	0.000460526	0.000460526	0.000460526	0.000460526	RETREG1
921	Severe Paediatric Disorders	Cases/families	public	IGHMBP2	2	443073	1	Charcot-Marie-Tooth disease type 2S	0.000460526	0.000460526	0.000460526	0.000460526	IGHMBP2
921	Severe Paediatric Disorders	Cases/families	public	DYRK1A	2	464311	1	Intellectual disability syndrome due to a DYRK1A point mutation	0.000460526	0.000460526	0.000460526	0.000460526	DYRK1A
921	Severe Paediatric Disorders	Cases/families	public	SCN9A	7	970	4	Hereditary sensory and autonomic neuropathy type 2	0.000460526	0.000460526	0.000460526	0.000460526	SCN9A
921	Severe Paediatric Disorders	Cases/families	public	CFI	6	200418	1	Immunodeficiency with factor I anomaly	0.000460526	0.000460526	0.000460526	0.000460526	CFI
921	Severe Paediatric Disorders	Cases/families	public	THRA	1	566231	1	Resistance to thyroid hormone due to a mutation in thyroid hormone receptor alpha	0.000460526	0.000460526	0.000460526	0.000460526	THRA
921	Severe Paediatric Disorders	Cases/families	public	TRAF3IP1	2	93269	3	Short rib-polydactyly syndrome, Majewski type	0.000447368	0.000447368	0.000447368	0.000447368	TRAF3IP1
921	Severe Paediatric Disorders	Cases/families	public	CHST14	1	2953	2	Musculocontractural Ehlers-Danlos syndrome	0.000447368	0.000447368	0.000447368	0.000447368	CHST14
921	Severe Paediatric Disorders	Cases/families	public	DYNC2H1	4	93269	3	Short rib-polydactyly syndrome, Majewski type	0.000447368	0.000447368	0.000447368	0.000447368	DYNC2H1
921	Severe Paediatric Disorders	Cases/families	public	NEK1	3	93269	3	Short rib-polydactyly syndrome, Majewski type	0.000447368	0.000447368	0.000447368	0.000447368	NEK1
921	Severe Paediatric Disorders	Cases/families	public	MLYCD	1	943	1	Malonic aciduria	0.000447368	0.000447368	0.000447368	0.000447368	MLYCD
921	Severe Paediatric Disorders	Cases/families	public	RTEL1	3	3322	6	Hoyeraal-Hreidarsson syndrome	0.000434211	0.000434211	0.000434211	0.000434211	RTEL1
921	Severe Paediatric Disorders	Cases/families	public	DKC1	2	3322	6	Hoyeraal-Hreidarsson syndrome	0.000434211	0.000434211	0.000434211	0.000434211	DKC1
921	Severe Paediatric Disorders	Cases/families	public	TGDS	1	1388	1	Catel-Manzke syndrome	0.000434211	0.000434211	0.000434211	0.000434211	TGDS
921	Severe Paediatric Disorders	Cases/families	public	ECEL1	1	329457	1	Distal arthrogryposis type 5D	0.000434211	0.000434211	0.000434211	0.000434211	ECEL1
921	Severe Paediatric Disorders	Cases/families	public	NFIX	3	561	1	Marshall-Smith syndrome	0.000434211	0.000434211	0.000434211	0.000434211	NFIX
921	Severe Paediatric Disorders	Cases/families	public	TERT	8	3322	6	Hoyeraal-Hreidarsson syndrome	0.000434211	0.000434211	0.000434211	0.000434211	TERT
921	Severe Paediatric Disorders	Cases/families	public	TINF2	3	3322	6	Hoyeraal-Hreidarsson syndrome	0.000434211	0.000434211	0.000434211	0.000434211	TINF2
921	Severe Paediatric Disorders	Cases/families	public	ACD	3	3322	6	Hoyeraal-Hreidarsson syndrome	0.000434211	0.000434211	0.000434211	0.000434211	ACD
921	Severe Paediatric Disorders	Cases/families	public	TFR2	1	225123	1	Hemochromatosis type 3	0.000434211	0.000434211	0.000434211	0.000434211	TFR2
921	Severe Paediatric Disorders	Cases/families	public	ALDH18A1	5	35664	1	ALDH18A1-related De Barsy syndrome	0.000421053	0.000421053	0.000421053	0.000421053	ALDH18A1
921	Severe Paediatric Disorders	Cases/families	public	MASP1	1	293843	3	3MC syndrome	0.000421053	0.000421053	0.000421053	0.000421053	MASP1
921	Severe Paediatric Disorders	Cases/families	public	COLEC10	1	293843	3	3MC syndrome	0.000421053	0.000421053	0.000421053	0.000421053	COLEC10
921	Severe Paediatric Disorders	Cases/families	public	COLEC11	1	293843	3	3MC syndrome	0.000421053	0.000421053	0.000421053	0.000421053	COLEC11
921	Severe Paediatric Disorders	Cases/families	public	RMND1	1	324535	1	Combined oxidative phosphorylation defect type 11	0.000421053	0.000421053	0.000421053	0.000421053	RMND1
921	Severe Paediatric Disorders	Cases/families	public	IFNGR1	3	99898	1	Mendelian susceptibility to mycobacterial diseases due to complete IFNgammaR1 deficiency	0.000407895	0.000407895	0.000407895	0.000407895	IFNGR1
921	Severe Paediatric Disorders	Cases/families	public	COQ8A	1	139485	1	Autosomal recessive ataxia due to ubiquinone deficiency	0.000407895	0.000407895	0.000407895	0.000407895	COQ8A
921	Severe Paediatric Disorders	Cases/families	public	WNT10A	5	2721	1	Odonto-onycho-dermal dysplasia	0.000394737	0.000394737	0.000394737	0.000394737	WNT10A
921	Severe Paediatric Disorders	Cases/families	public	DLX3	2	3352	1	Tricho-dento-osseous syndrome	0.000394737	0.000394737	0.000394737	0.000394737	DLX3
921	Severe Paediatric Disorders	Cases/families	public	DIS3L2	2	2849	1	Perlman syndrome	0.000394737	0.000394737	0.000394737	0.000394737	DIS3L2
921	Severe Paediatric Disorders	Cases/families	public	NSD1	5	228415	1	5q35 microduplication syndrome	0.000394737	0.000394737	0.000394737	0.000394737	NSD1
921	Severe Paediatric Disorders	Cases/families	public	MITF	8	293822	1	MITF-related melanoma and renal cell carcinoma predisposition syndrome	0.000394737	0.000394737	0.000394737	0.000394737	MITF
921	Severe Paediatric Disorders	Cases/families	public	APOA1	2	425	2	Apolipoprotein A-I deficiency	0.000394737	0.000394737	0.000394737	0.000394737	APOA1
921	Severe Paediatric Disorders	Cases/families	public	COL7A1	9	79411	1	Self-improving dystrophic epidermolysis bullosa	0.000394737	0.000394737	0.000394737	0.000394737	COL7A1
921	Severe Paediatric Disorders	Cases/families	public	PRG4	1	2848	1	Camptodactyly-arthropathy-coxa-vara-pericarditis syndrome	0.000394737	0.000394737	0.000394737	0.000394737	PRG4
921	Severe Paediatric Disorders	Cases/families	public	KCTD1	1	2036	1	Scalp-ear-nipple syndrome	0.000394737	0.000394737	0.000394737	0.000394737	KCTD1
921	Severe Paediatric Disorders	Cases/families	public	TSC2	6	88924	2	Autosomal dominant polycystic kidney disease type 1 with tuberous sclerosis	0.000394737	0.000394737	0.000394737	0.000394737	TSC2
921	Severe Paediatric Disorders	Cases/families	public	CRLF1	3	1545	2	Crisponi syndrome	0.000394737	0.000394737	0.000394737	0.000394737	CRLF1
921	Severe Paediatric Disorders	Cases/families	public	ERCC5	3	220295	4	Xeroderma pigmentosum-Cockayne syndrome complex	0.000394737	0.000394737	0.000394737	0.000394737	ERCC5
921	Severe Paediatric Disorders	Cases/families	public	SOX2	3	77298	1	Anophthalmia/microphthalmia-esophageal atresia syndrome	0.000394737	0.000394737	0.000394737	0.000394737	SOX2
921	Severe Paediatric Disorders	Cases/families	public	FAM111A	2	2763	1	Osteocraniostenosis	0.000394737	0.000394737	0.000394737	0.000394737	FAM111A
921	Severe Paediatric Disorders	Cases/families	public	ACADSB	1	79157	1	2-methylbutyryl-CoA dehydrogenase deficiency	0.000394737	0.000394737	0.000394737	0.000394737	ACADSB
921	Severe Paediatric Disorders	Cases/families	public	SNX14	1	397709	1	Intellectual disability-coarse face-macrocephaly-cerebellar hypotrophy syndrome	0.000394737	0.000394737	0.000394737	0.000394737	SNX14
921	Severe Paediatric Disorders	Cases/families	public	INPPL1	2	2746	1	Opsismodysplasia	0.000394737	0.000394737	0.000394737	0.000394737	INPPL1
921	Severe Paediatric Disorders	Cases/families	public	CDSN	2	263553	1	Peeling skin syndrome type B	0.000394737	0.000394737	0.000394737	0.000394737	CDSN
921	Severe Paediatric Disorders	Cases/families	public	MGP	1	85202	1	Keutel syndrome	0.000394737	0.000394737	0.000394737	0.000394737	MGP
921	Severe Paediatric Disorders	Cases/families	public	COL2A1	19	93346	1	Spondyloepimetaphyseal dysplasia congenita, Strudwick type	0.000394737	0.000394737	0.000394737	0.000394737	COL2A1
921	Severe Paediatric Disorders	Cases/families	public	COL2A1	19	93315	2	Spondylometaphyseal dysplasia, 'corner fracture' type	0.000394737	0.000394737	0.000394737	0.000394737	COL2A1
921	Severe Paediatric Disorders	Cases/families	public	KYNU	2	79155	1	Hydroxykynureninuria	0.000394737	0.000394737	0.000394737	0.000394737	KYNU
921	Severe Paediatric Disorders	Cases/families	public	SFRP4	1	3005	1	Pyle disease	0.000394737	0.000394737	0.000394737	0.000394737	SFRP4
921	Severe Paediatric Disorders	Cases/families	public	ABCA1	2	425	2	Apolipoprotein A-I deficiency	0.000394737	0.000394737	0.000394737	0.000394737	ABCA1
921	Severe Paediatric Disorders	Cases/families	public	ERCC3	3	220295	4	Xeroderma pigmentosum-Cockayne syndrome complex	0.000394737	0.000394737	0.000394737	0.000394737	ERCC3
921	Severe Paediatric Disorders	Cases/families	public	SIN3A	2	94065	1	15q24 microdeletion syndrome	0.000394737	0.000394737	0.000394737	0.000394737	SIN3A
921	Severe Paediatric Disorders	Cases/families	public	B2M	2	34592	4	Immunodeficiency by defective expression of MHC class I	0.000394737	0.000394737	0.000394737	0.000394737	B2M
921	Severe Paediatric Disorders	Cases/families	public	SIGMAR1	2	139552	1	Distal hereditary motor neuropathy, Jerash type	0.000394737	0.000394737	0.000394737	0.000394737	SIGMAR1
921	Severe Paediatric Disorders	Cases/families	public	DHODH	1	246	1	Postaxial acrofacial dysostosis	0.000394737	0.000394737	0.000394737	0.000394737	DHODH
921	Severe Paediatric Disorders	Cases/families	public	ERCC4	4	220295	4	Xeroderma pigmentosum-Cockayne syndrome complex	0.000394737	0.000394737	0.000394737	0.000394737	ERCC4
921	Severe Paediatric Disorders	Cases/families	public	APC	7	3258	2	Cenani-Lenz syndrome	0.000394737	0.000394737	0.000394737	0.000394737	APC
921	Severe Paediatric Disorders	Cases/families	public	SLC9A6	1	85278	1	Christianson syndrome	0.000394737	0.000394737	0.000394737	0.000394737	SLC9A6
921	Severe Paediatric Disorders	Cases/families	public	LMNA	20	1662	2	Restrictive dermopathy	0.000394737	0.000394737	0.000394737	0.000394737	LMNA
921	Severe Paediatric Disorders	Cases/families	public	NOG	5	3237	3	Multiple synostoses syndrome	0.000394737	0.000394737	0.000394737	0.000394737	NOG
921	Severe Paediatric Disorders	Cases/families	public	GDAP1	5	99944	1	Autosomal dominant Charcot-Marie-Tooth disease type 2K	0.000394737	0.000394737	0.000394737	0.000394737	GDAP1
921	Severe Paediatric Disorders	Cases/families	public	VKORC1	1	98434	2	Hereditary combined deficiency of vitamin K-dependent clotting factors	0.000394737	0.000394737	0.000394737	0.000394737	VKORC1
921	Severe Paediatric Disorders	Cases/families	public	GDF5	9	3237	3	Multiple synostoses syndrome	0.000394737	0.000394737	0.000394737	0.000394737	GDF5
921	Severe Paediatric Disorders	Cases/families	public	SMARCA2	2	2728	1	Blepharophimosis-intellectual disability syndrome, Ohdo type	0.000394737	0.000394737	0.000394737	0.000394737	SMARCA2
921	Severe Paediatric Disorders	Cases/families	public	ZMPSTE24	3	1662	2	Restrictive dermopathy	0.000394737	0.000394737	0.000394737	0.000394737	ZMPSTE24
921	Severe Paediatric Disorders	Cases/families	public	LCAT	2	79292	1	Fish-eye disease	0.000394737	0.000394737	0.000394737	0.000394737	LCAT
921	Severe Paediatric Disorders	Cases/families	public	NEXMIF	2	85277	1	X-linked intellectual disability, Cantagrel type	0.000394737	0.000394737	0.000394737	0.000394737	NEXMIF
921	Severe Paediatric Disorders	Cases/families	public	TWNK	5	1186	1	Infantile-onset spinocerebellar ataxia	0.000381579	0.000381579	0.000381579	0.000381579	TWNK
921	Severe Paediatric Disorders	Cases/families	public	CKAP2L	1	3255	1	Filippi syndrome	0.000381579	0.000381579	0.000381579	0.000381579	CKAP2L
921	Severe Paediatric Disorders	Cases/families	public	SPG11	3	466775	1	Autosomal recessive Charcot-Marie-Tooth disease type 2X	0.000381579	0.000381579	0.000381579	0.000381579	SPG11
921	Severe Paediatric Disorders	Cases/families	public	NEB	6	33108	6	Lethal multiple pterygium syndrome	0.000368421	0.000368421	0.000368421	0.000368421	NEB
921	Severe Paediatric Disorders	Cases/families	public	POLE	3	85173	2	IMAGe syndrome	0.000368421	0.000368421	0.000368421	0.000368421	POLE
921	Severe Paediatric Disorders	Cases/families	public	SCN11A	6	391392	1	Familial episodic pain syndrome with predominantly lower limb involvement	0.000368421	0.000368421	0.000368421	0.000368421	SCN11A
921	Severe Paediatric Disorders	Cases/families	public	CHRND	2	33108	6	Lethal multiple pterygium syndrome	0.000368421	0.000368421	0.000368421	0.000368421	CHRND
921	Severe Paediatric Disorders	Cases/families	public	XRCC4	2	99812	2	LIG4 syndrome	0.000368421	0.000368421	0.000368421	0.000368421	XRCC4
921	Severe Paediatric Disorders	Cases/families	public	APC	7	314022	1	Gastric adenocarcinoma and proximal polyposis of the stomach	0.000368421	0.000368421	0.000368421	0.000368421	APC
921	Severe Paediatric Disorders	Cases/families	public	TSHR	5	424	1	Familial hyperthyroidism due to mutations in TSH receptor	0.000368421	0.000368421	0.000368421	0.000368421	TSHR
921	Severe Paediatric Disorders	Cases/families	public	HDAC8	2	3459	2	Wilson-Turner syndrome	0.000368421	0.000368421	0.000368421	0.000368421	HDAC8
921	Severe Paediatric Disorders	Cases/families	public	CHRNG	2	33108	6	Lethal multiple pterygium syndrome	0.000368421	0.000368421	0.000368421	0.000368421	CHRNG
921	Severe Paediatric Disorders	Cases/families	public	TGM6	2	276193	1	Spinocerebellar ataxia type 35	0.000368421	0.000368421	0.000368421	0.000368421	TGM6
921	Severe Paediatric Disorders	Cases/families	public	FBN1	11	2623	3	Geleophysic dysplasia	0.000355263	0.000355263	0.000355263	0.000355263	FBN1
921	Severe Paediatric Disorders	Cases/families	public	IGSF1	1	329235	1	X-linked central congenital hypothyroidism with late-onset testicular enlargement	0.000355263	0.000355263	0.000355263	0.000355263	IGSF1
921	Severe Paediatric Disorders	Cases/families	public	CSF1R	2	313808	2	Hereditary diffuse leukoencephalopathy with axonal spheroids and pigmented glia	0.000355263	0.000355263	0.000355263	0.000355263	CSF1R
921	Severe Paediatric Disorders	Cases/families	public	RTN2	1	100993	2	Autosomal dominant spastic paraplegia type 12	0.000355263	0.000355263	0.000355263	0.000355263	RTN2
921	Severe Paediatric Disorders	Cases/families	public	AARS2	3	313808	2	Hereditary diffuse leukoencephalopathy with axonal spheroids and pigmented glia	0.000355263	0.000355263	0.000355263	0.000355263	AARS2
921	Severe Paediatric Disorders	Cases/families	public	MTRR	1	2169	1	Methylcobalamin deficiency type cblE	0.000355263	0.000355263	0.000355263	0.000355263	MTRR
921	Severe Paediatric Disorders	Cases/families	public	C3	3	280133	1	Complement component 3 deficiency	0.000355263	0.000355263	0.000355263	0.000355263	C3
921	Severe Paediatric Disorders	Cases/families	public	DDR2	1	93358	1	Spondyloepimetaphyseal dysplasia-short limb-abnormal calcification syndrome	0.000355263	0.000355263	0.000355263	0.000355263	DDR2
921	Severe Paediatric Disorders	Cases/families	public	UBAP1	1	100993	2	Autosomal dominant spastic paraplegia type 12	0.000355263	0.000355263	0.000355263	0.000355263	UBAP1
921	Severe Paediatric Disorders	Cases/families	public	ABCC9	6	966	1	Hypertrichosis-acromegaloid facial appearance syndrome	0.000355263	0.000355263	0.000355263	0.000355263	ABCC9
921	Severe Paediatric Disorders	Cases/families	public	KCNJ10	2	199343	1	EAST syndrome	0.000342105	0.000342105	0.000342105	0.000342105	KCNJ10
921	Severe Paediatric Disorders	Cases/families	public	FIG4	4	3472	2	Yunis-Varon syndrome	0.000328947	0.000328947	0.000328947	0.000328947	FIG4
921	Severe Paediatric Disorders	Cases/families	public	SPECC1L	3	1519	1	SPECC1L-related hypertelorism syndrome	0.000328947	0.000328947	0.000328947	0.000328947	SPECC1L
921	Severe Paediatric Disorders	Cases/families	public	RAG1	4	39041	9	Omenn syndrome	0.000328947	0.000328947	0.000328947	0.000328947	RAG1
921	Severe Paediatric Disorders	Cases/families	public	WASHC5	2	7	2	3C syndrome	0.000328947	0.000328947	0.000328947	0.000328947	WASHC5
921	Severe Paediatric Disorders	Cases/families	public	WNT10A	5	50944	1	Schöpf-Schulz-Passarge syndrome	0.000328947	0.000328947	0.000328947	0.000328947	WNT10A
921	Severe Paediatric Disorders	Cases/families	public	IL7R	2	39041	9	Omenn syndrome	0.000328947	0.000328947	0.000328947	0.000328947	IL7R
921	Severe Paediatric Disorders	Cases/families	public	PTPN11	4	2499	1	Metachondromatosis	0.000328947	0.000328947	0.000328947	0.000328947	PTPN11
921	Severe Paediatric Disorders	Cases/families	public	ADA	2	39041	9	Omenn syndrome	0.000328947	0.000328947	0.000328947	0.000328947	ADA
921	Severe Paediatric Disorders	Cases/families	public	CCDC22	1	7	2	3C syndrome	0.000328947	0.000328947	0.000328947	0.000328947	CCDC22
921	Severe Paediatric Disorders	Cases/families	public	DCLRE1C	2	39041	9	Omenn syndrome	0.000328947	0.000328947	0.000328947	0.000328947	DCLRE1C
921	Severe Paediatric Disorders	Cases/families	public	DCAF17	1	3464	1	Woodhouse-Sakati syndrome	0.000328947	0.000328947	0.000328947	0.000328947	DCAF17
921	Severe Paediatric Disorders	Cases/families	public	SLC26A2	4	56304	1	Atelosteogenesis type II	0.000328947	0.000328947	0.000328947	0.000328947	SLC26A2
921	Severe Paediatric Disorders	Cases/families	public	NKX6-2	1	527497	1	NKX6-2-related autosomal recessive hypomyelinating leukodystrophy	0.000328947	0.000328947	0.000328947	0.000328947	NKX6-2
921	Severe Paediatric Disorders	Cases/families	public	TBCK	1	488632	1	TBCK-related intellectual disability syndrome	0.000328947	0.000328947	0.000328947	0.000328947	TBCK
921	Severe Paediatric Disorders	Cases/families	public	RAG2	3	39041	9	Omenn syndrome	0.000328947	0.000328947	0.000328947	0.000328947	RAG2
921	Severe Paediatric Disorders	Cases/families	public	CHD7	4	39041	9	Omenn syndrome	0.000328947	0.000328947	0.000328947	0.000328947	CHD7
921	Severe Paediatric Disorders	Cases/families	public	CACNA1G	1	458803	1	Spinocerebellar ataxia type 42	0.000328947	0.000328947	0.000328947	0.000328947	CACNA1G
921	Severe Paediatric Disorders	Cases/families	public	NSDHL	2	251383	1	CK syndrome	0.000315789	0.000315789	0.000315789	0.000315789	NSDHL
921	Severe Paediatric Disorders	Cases/families	public	CUL4B	1	85293	1	X-linked intellectual disability, Cabezas type	0.000315789	0.000315789	0.000315789	0.000315789	CUL4B
921	Severe Paediatric Disorders	Cases/families	public	TANGO2	1	480864	1	Recurrent metabolic encephalomyopathic crises-rhabdomyolysis-cardiac arrhythmia-intellectual disability syndrome	0.000315789	0.000315789	0.000315789	0.000315789	TANGO2
921	Severe Paediatric Disorders	Cases/families	public	PGAP3	1	247262	7	Hyperphosphatasia-intellectual disability syndrome	0.000315789	0.000315789	0.000315789	0.000315789	PGAP3
921	Severe Paediatric Disorders	Cases/families	public	EBP	2	401973	1	MEND syndrome	0.000315789	0.000315789	0.000315789	0.000315789	EBP
921	Severe Paediatric Disorders	Cases/families	public	RIPK4	2	1234	1	Bartsocas-Papas syndrome	0.000315789	0.000315789	0.000315789	0.000315789	RIPK4
921	Severe Paediatric Disorders	Cases/families	public	SLC4A11	3	1490	1	Corneal dystrophy-perceptive deafness syndrome	0.000315789	0.000315789	0.000315789	0.000315789	SLC4A11
921	Severe Paediatric Disorders	Cases/families	public	LMNA	20	157973	1	Congenital muscular dystrophy due to LMNA mutation	0.000302632	0.000302632	0.000302632	0.000302632	LMNA
921	Severe Paediatric Disorders	Cases/families	public	RAI1	3	477817	1	PMP22-RAI1 contiguous gene duplication syndrome	0.000302632	0.000302632	0.000302632	0.000302632	RAI1
921	Severe Paediatric Disorders	Cases/families	public	ABCC9	6	965	1	Acromegaloid facial appearance syndrome	0.000302632	0.000302632	0.000302632	0.000302632	ABCC9
921	Severe Paediatric Disorders	Cases/families	public	GPC6	1	93329	1	Autosomal recessive omodysplasia	0.000302632	0.000302632	0.000302632	0.000302632	GPC6
921	Severe Paediatric Disorders	Cases/families	public	TALDO1	1	101028	1	Transaldolase deficiency	0.000302632	0.000302632	0.000302632	0.000302632	TALDO1
921	Severe Paediatric Disorders	Cases/families	public	MPZ	8	538574	2	Palmoplantar keratoderma-hereditary motor and sensory neuropathy syndrome	0.000302632	0.000302632	0.000302632	0.000302632	MPZ
921	Severe Paediatric Disorders	Cases/families	public	BAAT	1	238475	3	Familial hypercholanemia	0.000302632	0.000302632	0.000302632	0.000302632	BAAT
921	Severe Paediatric Disorders	Cases/families	public	CLP1	1	411493	1	Pontocerebellar hypoplasia type 10	0.000302632	0.000302632	0.000302632	0.000302632	CLP1
921	Severe Paediatric Disorders	Cases/families	public	PAX6	14	1065	2	Aniridia-cerebellar ataxia-intellectual disability syndrome	0.000289474	0.000289474	0.000289474	0.000289474	PAX6
921	Severe Paediatric Disorders	Cases/families	public	FHL1	5	431272	1	X-linked scapuloperoneal muscular dystrophy	0.000289474	0.000289474	0.000289474	0.000289474	FHL1
921	Severe Paediatric Disorders	Cases/families	public	FOXE3	4	91387	18	Familial thoracic aortic aneurysm and aortic dissection	0.000289474	0.000289474	0.000289474	0.000289474	FOXE3
921	Severe Paediatric Disorders	Cases/families	public	DLX5	2	71271	1	Split hand-split foot-deafness syndrome	0.000289474	0.000289474	0.000289474	0.000289474	DLX5
921	Severe Paediatric Disorders	Cases/families	public	ITPR1	3	1065	2	Aniridia-cerebellar ataxia-intellectual disability syndrome	0.000289474	0.000289474	0.000289474	0.000289474	ITPR1
921	Severe Paediatric Disorders	Cases/families	public	SLC3A1	4	163690	2	Hypotonia-cystinuria syndrome	0.000289474	0.000289474	0.000289474	0.000289474	SLC3A1
921	Severe Paediatric Disorders	Cases/families	public	ACTA2	3	91387	18	Familial thoracic aortic aneurysm and aortic dissection	0.000289474	0.000289474	0.000289474	0.000289474	ACTA2
921	Severe Paediatric Disorders	Cases/families	public	NECTIN4	1	247820	1	Ectodermal dysplasia-syndactyly syndrome	0.000289474	0.000289474	0.000289474	0.000289474	NECTIN4
921	Severe Paediatric Disorders	Cases/families	public	TUBB4A	2	98805	1	Primary dystonia, DYT4 type	0.000289474	0.000289474	0.000289474	0.000289474	TUBB4A
921	Severe Paediatric Disorders	Cases/families	public	FBN1	11	91387	18	Familial thoracic aortic aneurysm and aortic dissection	0.000289474	0.000289474	0.000289474	0.000289474	FBN1
921	Severe Paediatric Disorders	Cases/families	public	ZSWIM6	1	1827	1	Acromelic frontonasal dysplasia	0.000289474	0.000289474	0.000289474	0.000289474	ZSWIM6
921	Severe Paediatric Disorders	Cases/families	public	TGFBR2	5	91387	18	Familial thoracic aortic aneurysm and aortic dissection	0.000289474	0.000289474	0.000289474	0.000289474	TGFBR2
921	Severe Paediatric Disorders	Cases/families	public	HMGA2	5	94063	2	12q14 microdeletion syndrome	0.000289474	0.000289474	0.000289474	0.000289474	HMGA2
921	Severe Paediatric Disorders	Cases/families	public	LEMD3	4	94063	2	12q14 microdeletion syndrome	0.000289474	0.000289474	0.000289474	0.000289474	LEMD3
921	Severe Paediatric Disorders	Cases/families	public	EIF2S3	1	85282	1	MEHMO syndrome	0.000289474	0.000289474	0.000289474	0.000289474	EIF2S3
921	Severe Paediatric Disorders	Cases/families	public	TBCD	1	496641	1	Early-onset progressive diffuse brain atrophy-microcephaly-muscle weakness-optic atrophy syndrome	0.000289474	0.000289474	0.000289474	0.000289474	TBCD
921	Severe Paediatric Disorders	Cases/families	public	CLPB	1	445038	1	3-methylglutaconic aciduria type 7	0.000289474	0.000289474	0.000289474	0.000289474	CLPB
921	Severe Paediatric Disorders	Cases/families	public	INF2	2	93114	1	Autosomal dominant intermediate Charcot-Marie-Tooth disease type E	0.000276316	0.000276316	0.000276316	0.000276316	INF2
921	Severe Paediatric Disorders	Cases/families	public	NAGLU	2	447964	1	Autosomal dominant Charcot-Marie-Tooth disease type 2V	0.000276316	0.000276316	0.000276316	0.000276316	NAGLU
921	Severe Paediatric Disorders	Cases/families	public	DBH	1	230	1	Dopamine beta-hydroxylase deficiency	0.000276316	0.000276316	0.000276316	0.000276316	DBH
921	Severe Paediatric Disorders	Cases/families	public	KCNA1	5	199326	1	Isolated autosomal dominant hypomagnesemia, Glaudemans type	0.000276316	0.000276316	0.000276316	0.000276316	KCNA1
921	Severe Paediatric Disorders	Cases/families	public	SMS	1	3063	1	X-linked intellectual disability, Snyder type	0.000276316	0.000276316	0.000276316	0.000276316	SMS
921	Severe Paediatric Disorders	Cases/families	public	MORC2	1	466768	1	Autosomal dominant Charcot-Marie-Tooth disease type 2Z	0.000276316	0.000276316	0.000276316	0.000276316	MORC2
921	Severe Paediatric Disorders	Cases/families	public	HTRA1	4	482077	1	HTRA1-related autosomal dominant cerebral small vessel disease	0.000276316	0.000276316	0.000276316	0.000276316	HTRA1
921	Severe Paediatric Disorders	Cases/families	public	REN	2	217330	1	REN-related autosomal dominant tubulointerstitial kidney disease	0.000276316	0.000276316	0.000276316	0.000276316	REN
921	Severe Paediatric Disorders	Cases/families	public	NFU1	1	401869	1	Multiple mitochondrial dysfunctions syndrome type 1	0.000276316	0.000276316	0.000276316	0.000276316	NFU1
921	Severe Paediatric Disorders	Cases/families	public	POLD1	2	363649	1	Mandibular hypoplasia-deafness-progeroid features-lipodystrophy syndrome	0.000276316	0.000276316	0.000276316	0.000276316	POLD1
921	Severe Paediatric Disorders	Cases/families	public	AVPR2	2	93606	1	Nephrogenic syndrome of inappropriate antidiuresis	0.000276316	0.000276316	0.000276316	0.000276316	AVPR2
921	Severe Paediatric Disorders	Cases/families	public	LMNA	20	79084	1	Familial partial lipodystrophy, Köbberling type	0.000263158	0.000263158	0.000263158	0.000263158	LMNA
921	Severe Paediatric Disorders	Cases/families	public	KRT14	7	86920	1	Dermatopathia pigmentosa reticularis	0.000263158	0.000263158	0.000263158	0.000263158	KRT14
921	Severe Paediatric Disorders	Cases/families	public	NFIX	3	420179	1	Malan overgrowth syndrome	0.000263158	0.000263158	0.000263158	0.000263158	NFIX
921	Severe Paediatric Disorders	Cases/families	public	MYO5A	3	33445	1	Neuroectodermal melanolysosomal disease	0.000263158	0.000263158	0.000263158	0.000263158	MYO5A
921	Severe Paediatric Disorders	Cases/families	public	GDF5	9	63442	1	Angel-shaped phalango-epiphyseal dysplasia	0.000263158	0.000263158	0.000263158	0.000263158	GDF5
921	Severe Paediatric Disorders	Cases/families	public	SCN11A	6	88642	3	Channelopathy-associated congenital insensitivity to pain	0.000263158	0.000263158	0.000263158	0.000263158	SCN11A
921	Severe Paediatric Disorders	Cases/families	public	PRKCG	1	98763	1	Spinocerebellar ataxia type 14	0.000263158	0.000263158	0.000263158	0.000263158	PRKCG
921	Severe Paediatric Disorders	Cases/families	public	AUH	1	67046	1	3-methylglutaconic aciduria type 1	0.000263158	0.000263158	0.000263158	0.000263158	AUH
921	Severe Paediatric Disorders	Cases/families	public	LMNA	20	2229	1	Dilated cardiomyopathy-hypergonadotropic hypogonadism syndrome	0.000263158	0.000263158	0.000263158	0.000263158	LMNA
921	Severe Paediatric Disorders	Cases/families	public	ITGB4	5	251393	2	Localized junctional epidermolysis bullosa	0.000263158	0.000263158	0.000263158	0.000263158	ITGB4
921	Severe Paediatric Disorders	Cases/families	public	FREM1	4	2717	1	Oculotrichoanal syndrome	0.000263158	0.000263158	0.000263158	0.000263158	FREM1
921	Severe Paediatric Disorders	Cases/families	public	TWIST2	3	1807	1	Focal facial dermal dysplasia type III	0.000263158	0.000263158	0.000263158	0.000263158	TWIST2
921	Severe Paediatric Disorders	Cases/families	public	COL17A1	4	251393	2	Localized junctional epidermolysis bullosa	0.000263158	0.000263158	0.000263158	0.000263158	COL17A1
921	Severe Paediatric Disorders	Cases/families	public	SOST	3	1513	1	Craniodiaphyseal dysplasia	0.000263158	0.000263158	0.000263158	0.000263158	SOST
921	Severe Paediatric Disorders	Cases/families	public	ASNS	1	391376	1	Congenital microcephaly-severe encephalopathy-progressive cerebral atrophy syndrome	0.000263158	0.000263158	0.000263158	0.000263158	ASNS
921	Severe Paediatric Disorders	Cases/families	public	SCN9A	7	88642	3	Channelopathy-associated congenital insensitivity to pain	0.000263158	0.000263158	0.000263158	0.000263158	SCN9A
921	Severe Paediatric Disorders	Cases/families	public	OTX2	6	178364	1	Syndromic microphthalmia type 5	0.000263158	0.000263158	0.000263158	0.000263158	OTX2
921	Severe Paediatric Disorders	Cases/families	public	DHTKD1	2	79154	1	2-aminoadipic 2-oxoadipic aciduria	0.000263158	0.000263158	0.000263158	0.000263158	DHTKD1
921	Severe Paediatric Disorders	Cases/families	public	KCNC3	1	98768	1	Spinocerebellar ataxia type 13	0.000263158	0.000263158	0.000263158	0.000263158	KCNC3
921	Severe Paediatric Disorders	Cases/families	public	ERCC6	6	1466	4	COFS syndrome	0.000263158	0.000263158	0.000263158	0.000263158	ERCC6
921	Severe Paediatric Disorders	Cases/families	public	ERCC5	3	1466	4	COFS syndrome	0.000263158	0.000263158	0.000263158	0.000263158	ERCC5
921	Severe Paediatric Disorders	Cases/families	public	SDHD	6	97286	3	Carney-Stratakis syndrome	0.000263158	0.000263158	0.000263158	0.000263158	SDHD
921	Severe Paediatric Disorders	Cases/families	public	HPD	2	69723	1	Tyrosinemia type 3	0.000263158	0.000263158	0.000263158	0.000263158	HPD
921	Severe Paediatric Disorders	Cases/families	public	COL11A1	5	2021	2	Fibrochondrogenesis	0.000263158	0.000263158	0.000263158	0.000263158	COL11A1
921	Severe Paediatric Disorders	Cases/families	public	NRAS	7	268114	2	RAS-associated autoimmune leukoproliferative disease	0.000263158	0.000263158	0.000263158	0.000263158	NRAS
921	Severe Paediatric Disorders	Cases/families	public	UMPS	1	30	1	Hereditary orotic aciduria	0.000263158	0.000263158	0.000263158	0.000263158	UMPS
921	Severe Paediatric Disorders	Cases/families	public	FBXL4	1	369897	1	Mitochondrial DNA depletion syndrome, encephalomyopathic form with variable craniofacial anomalies	0.000263158	0.000263158	0.000263158	0.000263158	FBXL4
921	Severe Paediatric Disorders	Cases/families	public	MYO5A	3	79476	1	Griscelli syndrome type 1	0.000263158	0.000263158	0.000263158	0.000263158	MYO5A
921	Severe Paediatric Disorders	Cases/families	public	NEK1	3	2751	1	Orofaciodigital syndrome type 2	0.000263158	0.000263158	0.000263158	0.000263158	NEK1
921	Severe Paediatric Disorders	Cases/families	public	RPGR	5	247522	1	Primary ciliary dyskinesia-retinitis pigmentosa syndrome	0.000263158	0.000263158	0.000263158	0.000263158	RPGR
921	Severe Paediatric Disorders	Cases/families	public	MECOM	3	71289	2	Radio-ulnar synostosis-amegakaryocytic thrombocytopenia syndrome	0.000263158	0.000263158	0.000263158	0.000263158	MECOM
921	Severe Paediatric Disorders	Cases/families	public	RAB3GAP1	2	1387	2	Cataract-intellectual disability-hypogonadism syndrome	0.000263158	0.000263158	0.000263158	0.000263158	RAB3GAP1
921	Severe Paediatric Disorders	Cases/families	public	RAB3GAP2	3	1387	2	Cataract-intellectual disability-hypogonadism syndrome	0.000263158	0.000263158	0.000263158	0.000263158	RAB3GAP2
921	Severe Paediatric Disorders	Cases/families	public	THOC2	1	457240	1	X-linked intellectual disability-short stature-overweight syndrome	0.000263158	0.000263158	0.000263158	0.000263158	THOC2
921	Severe Paediatric Disorders	Cases/families	public	MYMK	1	1358	1	Carey-Fineman-Ziter syndrome	0.000263158	0.000263158	0.000263158	0.000263158	MYMK
921	Severe Paediatric Disorders	Cases/families	public	SLC2A1	7	53583	1	Paroxysmal dystonic choreathetosis with episodic ataxia and spasticity	0.000263158	0.000263158	0.000263158	0.000263158	SLC2A1
921	Severe Paediatric Disorders	Cases/families	public	SLC6A9	2	289863	4	Atypical glycine encephalopathy	0.000263158	0.000263158	0.000263158	0.000263158	SLC6A9
921	Severe Paediatric Disorders	Cases/families	public	KRAS	11	268114	2	RAS-associated autoimmune leukoproliferative disease	0.000263158	0.000263158	0.000263158	0.000263158	KRAS
921	Severe Paediatric Disorders	Cases/families	public	HBA2	4	98791	2	Alpha-thalassemia-intellectual disability syndrome linked to chromosome 16	0.000263158	0.000263158	0.000263158	0.000263158	HBA2
921	Severe Paediatric Disorders	Cases/families	public	DLD	1	2394	1	Pyruvate dehydrogenase E3 deficiency	0.000263158	0.000263158	0.000263158	0.000263158	DLD
921	Severe Paediatric Disorders	Cases/families	public	POLR1A	1	1200	2	Burn-McKeown syndrome	0.000263158	0.000263158	0.000263158	0.000263158	POLR1A
921	Severe Paediatric Disorders	Cases/families	public	HIBCH	1	88639	1	Neurodegeneration due to 3-hydroxyisobutyryl-CoA hydrolase deficiency	0.000263158	0.000263158	0.000263158	0.000263158	HIBCH
921	Severe Paediatric Disorders	Cases/families	public	TXNL4A	1	1200	2	Burn-McKeown syndrome	0.000263158	0.000263158	0.000263158	0.000263158	TXNL4A
921	Severe Paediatric Disorders	Cases/families	public	HBA1	4	98791	2	Alpha-thalassemia-intellectual disability syndrome linked to chromosome 16	0.000263158	0.000263158	0.000263158	0.000263158	HBA1
921	Severe Paediatric Disorders	Cases/families	public	HOXA11	1	71289	2	Radio-ulnar synostosis-amegakaryocytic thrombocytopenia syndrome	0.000263158	0.000263158	0.000263158	0.000263158	HOXA11
921	Severe Paediatric Disorders	Cases/families	public	ELAC2	2	369913	1	Combined oxidative phosphorylation defect type 17	0.000263158	0.000263158	0.000263158	0.000263158	ELAC2
921	Severe Paediatric Disorders	Cases/families	public	PAPSS2	2	448242	1	Autosomal recessive brachyolmia	0.000263158	0.000263158	0.000263158	0.000263158	PAPSS2
921	Severe Paediatric Disorders	Cases/families	public	F5	5	391320	1	East Texas bleeding disorder	0.00025	0.00025	0.00025	0.00025	F5
921	Severe Paediatric Disorders	Cases/families	public	TAB2	1	228410	2	Polyvalvular heart disease syndrome	0.00025	0.00025	0.00025	0.00025	TAB2
921	Severe Paediatric Disorders	Cases/families	public	NLRP12	1	247868	1	NLRP12-associated hereditary periodic fever syndrome	0.00025	0.00025	0.00025	0.00025	NLRP12
921	Severe Paediatric Disorders	Cases/families	public	KRT14	7	89838	1	Autosomal recessive generalized epidermolysis bullosa simplex	0.00025	0.00025	0.00025	0.00025	KRT14
921	Severe Paediatric Disorders	Cases/families	public	KRAS	11	3339	1	Toriello-Lacassie-Droste syndrome	0.00025	0.00025	0.00025	0.00025	KRAS
921	Severe Paediatric Disorders	Cases/families	public	KIF1C	1	397946	1	Autosomal spastic paraplegia type 58	0.00025	0.00025	0.00025	0.00025	KIF1C
921	Severe Paediatric Disorders	Cases/families	public	DYRK1A	2	268261	1	DYRK1A-related intellectual disability syndrome due to 21q22.13q22.2 microdeletion	0.00025	0.00025	0.00025	0.00025	DYRK1A
921	Severe Paediatric Disorders	Cases/families	public	ABHD12	1	171848	1	Polyneuropathy-hearing loss-ataxia-retinitis pigmentosa-cataract syndrome	0.00025	0.00025	0.00025	0.00025	ABHD12
921	Severe Paediatric Disorders	Cases/families	public	WAC	2	284169	1	Facial dysmorphism-developmental delay-behavioral abnormalities syndrome due to 10p11.21p12.31 microdeletion	0.00025	0.00025	0.00025	0.00025	WAC
921	Severe Paediatric Disorders	Cases/families	public	UFM1	1	139441	2	Hypomyelination with atrophy of basal ganglia and cerebellum	0.00025	0.00025	0.00025	0.00025	UFM1
921	Severe Paediatric Disorders	Cases/families	public	TUBB4A	2	139441	2	Hypomyelination with atrophy of basal ganglia and cerebellum	0.00025	0.00025	0.00025	0.00025	TUBB4A
921	Severe Paediatric Disorders	Cases/families	public	STAT3	6	438159	1	STAT3-related early-onset multisystem autoimmune disease	0.00025	0.00025	0.00025	0.00025	STAT3
921	Severe Paediatric Disorders	Cases/families	public	NKX3-2	1	228387	1	Spondylo-megaepiphyseal-metaphyseal dysplasia	0.00025	0.00025	0.00025	0.00025	NKX3-2
921	Severe Paediatric Disorders	Cases/families	public	PSMD12	2	529962	2	17q24.2 microdeletion syndrome	0.00025	0.00025	0.00025	0.00025	PSMD12
921	Severe Paediatric Disorders	Cases/families	public	SMARCA4	4	466962	1	SMARCA4-deficient sarcoma of thorax	0.00025	0.00025	0.00025	0.00025	SMARCA4
921	Severe Paediatric Disorders	Cases/families	public	ISCU	1	43115	1	Hereditary myopathy with lactic acidosis due to ISCU deficiency	0.00025	0.00025	0.00025	0.00025	ISCU
921	Severe Paediatric Disorders	Cases/families	public	PTCH1	9	2353	1	Schilbach-Rott syndrome	0.000236842	0.000236842	0.000236842	0.000236842	PTCH1
921	Severe Paediatric Disorders	Cases/families	public	DPAGT1	2	86309	1	DPAGT1-CDG	0.000236842	0.000236842	0.000236842	0.000236842	DPAGT1
921	Severe Paediatric Disorders	Cases/families	public	PTEN	18	397596	3	Activated PI3K-delta syndrome	0.000236842	0.000236842	0.000236842	0.000236842	PTEN
921	Severe Paediatric Disorders	Cases/families	public	CTNND1	1	1997	2	Blepharo-cheilo-odontic syndrome	0.000236842	0.000236842	0.000236842	0.000236842	CTNND1
921	Severe Paediatric Disorders	Cases/families	public	FIG4	4	139515	1	Charcot-Marie-Tooth disease type 4J	0.000236842	0.000236842	0.000236842	0.000236842	FIG4
921	Severe Paediatric Disorders	Cases/families	public	IFNGR1	3	319569	1	Autosomal recessive mendelian susceptibility to mycobacterial diseases due to partial IFNgammaR1 deficiency	0.000236842	0.000236842	0.000236842	0.000236842	IFNGR1
921	Severe Paediatric Disorders	Cases/families	public	MBD5	2	228402	1	2q23.1 microdeletion syndrome	0.000236842	0.000236842	0.000236842	0.000236842	MBD5
921	Severe Paediatric Disorders	Cases/families	public	CDH1	4	1997	2	Blepharo-cheilo-odontic syndrome	0.000236842	0.000236842	0.000236842	0.000236842	CDH1
921	Severe Paediatric Disorders	Cases/families	public	PIK3CD	2	397596	3	Activated PI3K-delta syndrome	0.000236842	0.000236842	0.000236842	0.000236842	PIK3CD
921	Severe Paediatric Disorders	Cases/families	public	MATN3	2	93311	1	Multiple epiphyseal dysplasia type 5	0.000236842	0.000236842	0.000236842	0.000236842	MATN3
921	Severe Paediatric Disorders	Cases/families	public	VMA21	1	25980	1	X-linked myopathy with excessive autophagy	0.000236842	0.000236842	0.000236842	0.000236842	VMA21
921	Severe Paediatric Disorders	Cases/families	public	CHSY1	1	363417	1	Temtamy preaxial brachydactyly syndrome	0.000236842	0.000236842	0.000236842	0.000236842	CHSY1
921	Severe Paediatric Disorders	Cases/families	public	TMEM231	3	2318	7	Joubert syndrome with oculorenal defect	0.000223684	0.000223684	0.000223684	0.000223684	TMEM231
921	Severe Paediatric Disorders	Cases/families	public	TMEM237	4	2318	7	Joubert syndrome with oculorenal defect	0.000223684	0.000223684	0.000223684	0.000223684	TMEM237
921	Severe Paediatric Disorders	Cases/families	public	AARS2	3	99853	6	Ovarioleukodystrophy	0.000223684	0.000223684	0.000223684	0.000223684	AARS2
921	Severe Paediatric Disorders	Cases/families	public	GAD1	1	210141	3	Inherited congenital spastic tetraplegia	0.000223684	0.000223684	0.000223684	0.000223684	GAD1
921	Severe Paediatric Disorders	Cases/families	public	CC2D2A	3	2318	7	Joubert syndrome with oculorenal defect	0.000223684	0.000223684	0.000223684	0.000223684	CC2D2A
921	Severe Paediatric Disorders	Cases/families	public	STRADA	1	500533	1	Polyhydramnios-megalencephaly-symptomatic epilepsy syndrome	0.000223684	0.000223684	0.000223684	0.000223684	STRADA
921	Severe Paediatric Disorders	Cases/families	public	ADD3	1	210141	3	Inherited congenital spastic tetraplegia	0.000223684	0.000223684	0.000223684	0.000223684	ADD3
921	Severe Paediatric Disorders	Cases/families	public	DNMT3A	2	404443	1	Tatton-Brown-Rahman syndrome	0.000223684	0.000223684	0.000223684	0.000223684	DNMT3A
921	Severe Paediatric Disorders	Cases/families	public	CTLA4	6	436159	1	Autoimmune lymphoproliferative syndrome due to CTLA4 haploinsuffiency	0.000223684	0.000223684	0.000223684	0.000223684	CTLA4
921	Severe Paediatric Disorders	Cases/families	public	CRYAB	6	399058	1	Alpha-B crystallin-related late-onset myopathy	0.000223684	0.000223684	0.000223684	0.000223684	CRYAB
921	Severe Paediatric Disorders	Cases/families	public	ORAI1	3	3204	2	Stormorken-Sjaastad-Langslet syndrome	0.000223684	0.000223684	0.000223684	0.000223684	ORAI1
921	Severe Paediatric Disorders	Cases/families	public	TMEM138	1	2318	7	Joubert syndrome with oculorenal defect	0.000223684	0.000223684	0.000223684	0.000223684	TMEM138
921	Severe Paediatric Disorders	Cases/families	public	COL11A1	5	560	1	Marshall syndrome	0.000223684	0.000223684	0.000223684	0.000223684	COL11A1
921	Severe Paediatric Disorders	Cases/families	public	STAT1	3	319595	1	Mendelian susceptibility to mycobacterial diseases due to partial STAT1 deficiency	0.000223684	0.000223684	0.000223684	0.000223684	STAT1
921	Severe Paediatric Disorders	Cases/families	public	CEP290	5	2318	7	Joubert syndrome with oculorenal defect	0.000223684	0.000223684	0.000223684	0.000223684	CEP290
921	Severe Paediatric Disorders	Cases/families	public	FDXR	2	543470	1	Optic atrophy-ataxia-peripheral neuropathy-global developmental delay syndrome	0.000223684	0.000223684	0.000223684	0.000223684	FDXR
921	Severe Paediatric Disorders	Cases/families	public	USP9X	2	480880	1	X-linked female restricted facial dysmorphism-short stature-choanal atresia-intellectual disability	0.000223684	0.000223684	0.000223684	0.000223684	USP9X
921	Severe Paediatric Disorders	Cases/families	public	GPT2	1	477673	1	Postnatal microcephaly-infantile hypotonia-spastic diplegia-dysarthria-intellectual disability syndrome	0.000223684	0.000223684	0.000223684	0.000223684	GPT2
921	Severe Paediatric Disorders	Cases/families	public	PAPSS2	2	93282	1	Spondyloepimetaphyseal dysplasia, PAPSS2 type	0.000223684	0.000223684	0.000223684	0.000223684	PAPSS2
921	Severe Paediatric Disorders	Cases/families	public	VPS45	1	369852	2	Congenital neutropenia-myelofibrosis-nephromegaly syndrome	0.000210526	0.000210526	0.000210526	0.000210526	VPS45
921	Severe Paediatric Disorders	Cases/families	public	COL2A1	19	85198	1	Dysspondyloenchondromatosis	0.000210526	0.000210526	0.000210526	0.000210526	COL2A1
921	Severe Paediatric Disorders	Cases/families	public	SLC27A4	1	88621	1	Ichthyosis-prematurity syndrome	0.000210526	0.000210526	0.000210526	0.000210526	SLC27A4
921	Severe Paediatric Disorders	Cases/families	public	SLC6A3	1	238455	1	Infantile dystonia-parkinsonism	0.000210526	0.000210526	0.000210526	0.000210526	SLC6A3
921	Severe Paediatric Disorders	Cases/families	public	TWIST2	3	1231	1	Barber-Say syndrome	0.000210526	0.000210526	0.000210526	0.000210526	TWIST2
921	Severe Paediatric Disorders	Cases/families	public	GYS2	1	2089	1	Glycogen storage disease due to hepatic glycogen synthase deficiency	0.000210526	0.000210526	0.000210526	0.000210526	GYS2
921	Severe Paediatric Disorders	Cases/families	public	TWIST2	3	920	1	Ablepharon macrostomia syndrome	0.000210526	0.000210526	0.000210526	0.000210526	TWIST2
921	Severe Paediatric Disorders	Cases/families	public	PPP2R5D	1	457279	1	Intellectual disability-macrocephaly-hypotonia-behavioral abnormalities syndrome	0.000210526	0.000210526	0.000210526	0.000210526	PPP2R5D
921	Severe Paediatric Disorders	Cases/families	public	KAT6A	2	457193	1	Autosomal dominant intellectual disability-craniofacial anomalies-cardiac defects syndrome	0.000210526	0.000210526	0.000210526	0.000210526	KAT6A
921	Severe Paediatric Disorders	Cases/families	public	TF	1	1195	1	Congenital atransferrinemia	0.000210526	0.000210526	0.000210526	0.000210526	TF
921	Severe Paediatric Disorders	Cases/families	public	HACE1	2	464282	1	Spastic paraplegia-severe developmental delay-epilepsy syndrome	0.000210526	0.000210526	0.000210526	0.000210526	HACE1
921	Severe Paediatric Disorders	Cases/families	public	TUBA1A	2	171680	1	Lissencephaly due to TUBA1A mutation	0.000197368	0.000197368	0.000197368	0.000197368	TUBA1A
921	Severe Paediatric Disorders	Cases/families	public	SHH	15	2950	2	Triphalangeal thumb-polysyndactyly syndrome	0.000197368	0.000197368	0.000197368	0.000197368	SHH
921	Severe Paediatric Disorders	Cases/families	public	COL11A1	5	250984	5	Autosomal recessive Stickler syndrome	0.000197368	0.000197368	0.000197368	0.000197368	COL11A1
921	Severe Paediatric Disorders	Cases/families	public	LMBRD1	1	79284	1	Methylmalonic acidemia with homocystinuria type cblF	0.000197368	0.000197368	0.000197368	0.000197368	LMBRD1
921	Severe Paediatric Disorders	Cases/families	public	MICU1	1	401768	1	Proximal myopathy with extrapyramidal signs	0.000197368	0.000197368	0.000197368	0.000197368	MICU1
921	Severe Paediatric Disorders	Cases/families	public	SLC1A4	1	447997	1	Spastic tetraplegia-thin corpus callosum-progressive postnatal microcephaly syndrome	0.000197368	0.000197368	0.000197368	0.000197368	SLC1A4
921	Severe Paediatric Disorders	Cases/families	public	CHCHD10	4	457050	1	Autosomal dominant mitochondrial myopathy with exercise intolerance	0.000197368	0.000197368	0.000197368	0.000197368	CHCHD10
921	Severe Paediatric Disorders	Cases/families	public	FREM2	3	98949	1	Complete cryptophthalmia	0.000197368	0.000197368	0.000197368	0.000197368	FREM2
921	Severe Paediatric Disorders	Cases/families	public	CYP17A1	2	90796	2	46,XY disorder of sex development due to isolated 17,20-lyase deficiency	0.000197368	0.000197368	0.000197368	0.000197368	CYP17A1
921	Severe Paediatric Disorders	Cases/families	public	LMBR1	7	2950	2	Triphalangeal thumb-polysyndactyly syndrome	0.000197368	0.000197368	0.000197368	0.000197368	LMBR1
921	Severe Paediatric Disorders	Cases/families	public	THBD	2	436169	1	Thrombomodulin-related bleeding disorder	0.000197368	0.000197368	0.000197368	0.000197368	THBD
921	Severe Paediatric Disorders	Cases/families	public	FAM111B	1	221043	1	Hereditary fibrosing poikiloderma-tendon contractures-myopathy-pulmonary fibrosis syndrome	0.000197368	0.000197368	0.000197368	0.000197368	FAM111B
921	Severe Paediatric Disorders	Cases/families	public	ALG8	1	79325	1	ALG8-CDG	0.000197368	0.000197368	0.000197368	0.000197368	ALG8
921	Severe Paediatric Disorders	Cases/families	public	CAMTA1	2	314647	1	Non-progressive cerebellar ataxia with intellectual disability	0.000197368	0.000197368	0.000197368	0.000197368	CAMTA1
921	Severe Paediatric Disorders	Cases/families	public	PHGDH	2	79351	1	3-phosphoglycerate dehydrogenase deficiency, infantile/juvenile form	0.000197368	0.000197368	0.000197368	0.000197368	PHGDH
921	Severe Paediatric Disorders	Cases/families	public	GLE1	3	53696	1	Arthrogryposis-anterior horn cell disease syndrome	0.000197368	0.000197368	0.000197368	0.000197368	GLE1
921	Severe Paediatric Disorders	Cases/families	public	FGD4	1	99954	1	Charcot-Marie-Tooth disease type 4H	0.000197368	0.000197368	0.000197368	0.000197368	FGD4
921	Severe Paediatric Disorders	Cases/families	public	COL9A1	2	250984	5	Autosomal recessive Stickler syndrome	0.000197368	0.000197368	0.000197368	0.000197368	COL9A1
921	Severe Paediatric Disorders	Cases/families	public	ALG3	1	79321	1	ALG3-CDG	0.000197368	0.000197368	0.000197368	0.000197368	ALG3
921	Severe Paediatric Disorders	Cases/families	public	AP4B1	1	280763	4	Severe intellectual disability and progressive spastic paraplegia	0.000197368	0.000197368	0.000197368	0.000197368	AP4B1
921	Severe Paediatric Disorders	Cases/families	public	AP4M1	1	280763	4	Severe intellectual disability and progressive spastic paraplegia	0.000197368	0.000197368	0.000197368	0.000197368	AP4M1
921	Severe Paediatric Disorders	Cases/families	public	LMNA	20	168796	1	Heart-hand syndrome, Slovenian type	0.000184211	0.000184211	0.000184211	0.000184211	LMNA
921	Severe Paediatric Disorders	Cases/families	public	PNPLA6	5	3363	1	Trichomegaly-retina pigmentary degeneration-dwarfism syndrome	0.000184211	0.000184211	0.000184211	0.000184211	PNPLA6
921	Severe Paediatric Disorders	Cases/families	public	SPATA5	1	457351	1	Microcephaly-intellectual disability-sensorineural hearing loss-epilepsy-abnormal muscle tone syndrome	0.000184211	0.000184211	0.000184211	0.000184211	SPATA5
921	Severe Paediatric Disorders	Cases/families	public	REEP2	1	401849	1	Autosomal spastic paraplegia type 72	0.000184211	0.000184211	0.000184211	0.000184211	REEP2
921	Severe Paediatric Disorders	Cases/families	public	ANO10	1	284289	1	Adult-onset autosomal recessive cerebellar ataxia	0.000184211	0.000184211	0.000184211	0.000184211	ANO10
921	Severe Paediatric Disorders	Cases/families	public	LMBR1	7	2378	1	Laurin-Sandrow syndrome	0.000184211	0.000184211	0.000184211	0.000184211	LMBR1
921	Severe Paediatric Disorders	Cases/families	public	GRIA3	1	364028	1	X-linked intellectual disability due to GRIA3 mutations	0.000184211	0.000184211	0.000184211	0.000184211	GRIA3
921	Severe Paediatric Disorders	Cases/families	public	TAF1	2	480907	1	X-linked intellectual disability-global development delay-facial dysmorphism-sacral caudal remnant syndrome	0.000184211	0.000184211	0.000184211	0.000184211	TAF1
921	Severe Paediatric Disorders	Cases/families	public	B3GAT3	1	284139	1	Larsen-like syndrome, B3GAT3 type	0.000184211	0.000184211	0.000184211	0.000184211	B3GAT3
921	Severe Paediatric Disorders	Cases/families	public	P2RY12	1	36355	1	Bleeding disorder due to P2Y12 defect	0.000184211	0.000184211	0.000184211	0.000184211	P2RY12
921	Severe Paediatric Disorders	Cases/families	public	UBA1	1	1145	1	Infantile-onset X-linked spinal muscular atrophy	0.000184211	0.000184211	0.000184211	0.000184211	UBA1
921	Severe Paediatric Disorders	Cases/families	public	NALCN	5	562528	1	Congenital limbs-face contractures-hypotonia-developmental delay syndrome	0.000184211	0.000184211	0.000184211	0.000184211	NALCN
921	Severe Paediatric Disorders	Cases/families	public	SOX5	2	313892	1	Developmental and speech delay due to SOX5 deficiency	0.000184211	0.000184211	0.000184211	0.000184211	SOX5
921	Severe Paediatric Disorders	Cases/families	public	POC1A	1	314394	1	Short stature-onychodysplasia-facial dysmorphism-hypotrichosis syndrome	0.000184211	0.000184211	0.000184211	0.000184211	POC1A
921	Severe Paediatric Disorders	Cases/families	public	OPHN1	1	137831	1	X-linked intellectual disability-cerebellar hypoplasia syndrome	0.000184211	0.000184211	0.000184211	0.000184211	OPHN1
921	Severe Paediatric Disorders	Cases/families	public	NOTCH3	3	2789	1	Lateral meningocele syndrome	0.000184211	0.000184211	0.000184211	0.000184211	NOTCH3
921	Severe Paediatric Disorders	Cases/families	public	COL2A1	19	137678	1	Spondyloepiphyseal dysplasia with metatarsal shortening	0.000171053	0.000171053	0.000171053	0.000171053	COL2A1
921	Severe Paediatric Disorders	Cases/families	public	VPS11	1	466934	1	VPS11-related autosomal recessive hypomyelinating leukodystrophy	0.000171053	0.000171053	0.000171053	0.000171053	VPS11
921	Severe Paediatric Disorders	Cases/families	public	TNFAIP3	2	476102	1	Hereditary pediatric Behçet-like disease	0.000171053	0.000171053	0.000171053	0.000171053	TNFAIP3
921	Severe Paediatric Disorders	Cases/families	public	NEB	6	399103	1	Distal nebulin myopathy	0.000171053	0.000171053	0.000171053	0.000171053	NEB
921	Severe Paediatric Disorders	Cases/families	public	IFNGR2	3	319547	1	Mendelian susceptibility to mycobacterial diseases due to complete IFNgammaR2 deficiency	0.000171053	0.000171053	0.000171053	0.000171053	IFNGR2
921	Severe Paediatric Disorders	Cases/families	public	SF3B4	2	1788	1	Acrofacial dysostosis, Rodríguez type	0.000171053	0.000171053	0.000171053	0.000171053	SF3B4
921	Severe Paediatric Disorders	Cases/families	public	CSF1R	2	556985	1	Early-onset calcifying leukoencephalopathy-skeletal dysplasia	0.000171053	0.000171053	0.000171053	0.000171053	CSF1R
921	Severe Paediatric Disorders	Cases/families	public	SLC25A1	2	356978	1	D,L-2-hydroxyglutaric aciduria	0.000171053	0.000171053	0.000171053	0.000171053	SLC25A1
921	Severe Paediatric Disorders	Cases/families	public	SNAP29	1	66631	1	CEDNIK syndrome	0.000171053	0.000171053	0.000171053	0.000171053	SNAP29
921	Severe Paediatric Disorders	Cases/families	public	GDAP1	5	101102	1	Charcot-Marie-Tooth disease type 2H	0.000171053	0.000171053	0.000171053	0.000171053	GDAP1
921	Severe Paediatric Disorders	Cases/families	public	COQ6	2	280406	1	Familial steroid-resistant nephrotic syndrome with sensorineural deafness	0.000171053	0.000171053	0.000171053	0.000171053	COQ6
921	Severe Paediatric Disorders	Cases/families	public	MYO5A	3	79478	2	Griscelli syndrome type 3	0.000171053	0.000171053	0.000171053	0.000171053	MYO5A
921	Severe Paediatric Disorders	Cases/families	public	LHX3	2	231720	1	Non-acquired combined pituitary hormone deficiency-sensorineural hearing loss-spine abnormalities syndrome	0.000171053	0.000171053	0.000171053	0.000171053	LHX3
921	Severe Paediatric Disorders	Cases/families	public	ZBTB20	1	3042	1	Intellectual disability-cataracts-calcified pinnae-myopathy syndrome	0.000171053	0.000171053	0.000171053	0.000171053	ZBTB20
921	Severe Paediatric Disorders	Cases/families	public	POU3F4	2	1435	1	Xq21 microdeletion syndrome	0.000171053	0.000171053	0.000171053	0.000171053	POU3F4
921	Severe Paediatric Disorders	Cases/families	public	SETBP1	2	436151	1	Intellectual disability-expressive aphasia-facial dysmorphism syndrome	0.000171053	0.000171053	0.000171053	0.000171053	SETBP1
921	Severe Paediatric Disorders	Cases/families	public	LONP1	2	1458	1	CODAS syndrome	0.000157895	0.000157895	0.000157895	0.000157895	LONP1
921	Severe Paediatric Disorders	Cases/families	public	ERLIN2	3	280384	1	Recessive intellectual disability-motor dysfunction-multiple joint contractures syndrome	0.000157895	0.000157895	0.000157895	0.000157895	ERLIN2
921	Severe Paediatric Disorders	Cases/families	public	PRKRA	1	210571	1	Dystonia 16	0.000157895	0.000157895	0.000157895	0.000157895	PRKRA
921	Severe Paediatric Disorders	Cases/families	public	IQSEC2	4	217377	1	Microduplication Xp11.22p11.23 syndrome	0.000157895	0.000157895	0.000157895	0.000157895	IQSEC2
921	Severe Paediatric Disorders	Cases/families	public	CTPS1	1	420573	1	Severe combined immunodeficiency due to CTPS1 deficiency	0.000157895	0.000157895	0.000157895	0.000157895	CTPS1
921	Severe Paediatric Disorders	Cases/families	public	EXTL3	1	508533	1	Skeletal dysplasia-T-cell immunodeficiency-developmental delay syndrome	0.000157895	0.000157895	0.000157895	0.000157895	EXTL3
921	Severe Paediatric Disorders	Cases/families	public	CLDN1	1	59303	1	Neonatal ichthyosis-sclerosing cholangitis syndrome	0.000157895	0.000157895	0.000157895	0.000157895	CLDN1
921	Severe Paediatric Disorders	Cases/families	public	MPZ	8	100046	1	Autosomal dominant intermediate Charcot-Marie-Tooth disease type D	0.000157895	0.000157895	0.000157895	0.000157895	MPZ
921	Severe Paediatric Disorders	Cases/families	public	GOSR2	1	280620	1	Progressive myoclonic epilepsy type 6	0.000157895	0.000157895	0.000157895	0.000157895	GOSR2
921	Severe Paediatric Disorders	Cases/families	public	KCND3	2	98772	1	Spinocerebellar ataxia type 19/22	0.000157895	0.000157895	0.000157895	0.000157895	KCND3
921	Severe Paediatric Disorders	Cases/families	public	PNKP	3	459033	1	Ataxia-oculomotor apraxia type 4	0.000157895	0.000157895	0.000157895	0.000157895	PNKP
921	Severe Paediatric Disorders	Cases/families	public	DDX59	1	2919	1	Orofaciodigital syndrome type 5	0.000157895	0.000157895	0.000157895	0.000157895	DDX59
921	Severe Paediatric Disorders	Cases/families	public	MYH7	8	437572	1	MYH7-related late-onset scapuloperoneal muscular dystrophy	0.000157895	0.000157895	0.000157895	0.000157895	MYH7
921	Severe Paediatric Disorders	Cases/families	public	SIM1	3	171829	1	6q16 microdeletion syndrome	0.000157895	0.000157895	0.000157895	0.000157895	SIM1
921	Severe Paediatric Disorders	Cases/families	public	OTUD6B	1	505237	1	Early-onset seizures-distal limb anomalies-facial dysmorphism-global developmental delay syndrome	0.000157895	0.000157895	0.000157895	0.000157895	OTUD6B
921	Severe Paediatric Disorders	Cases/families	public	NKX2-5	12	1479	1	Atrial septal defect-atrioventricular conduction defects syndrome	0.000144737	0.000144737	0.000144737	0.000144737	NKX2-5
921	Severe Paediatric Disorders	Cases/families	public	WARS2	1	572798	1	WARS2-related combined oxidative phosphorylation defect	0.000144737	0.000144737	0.000144737	0.000144737	WARS2
921	Severe Paediatric Disorders	Cases/families	public	KCNQ2	5	439218	1	KCNQ2-related epileptic encephalopathy	0.000144737	0.000144737	0.000144737	0.000144737	KCNQ2
921	Severe Paediatric Disorders	Cases/families	public	PAX6	14	2253	1	Foveal hypoplasia-presenile cataract syndrome	0.000144737	0.000144737	0.000144737	0.000144737	PAX6
921	Severe Paediatric Disorders	Cases/families	public	COL4A1	7	477749	1	Pontine autosomal dominant microangiopathy with leukoencephalopathy	0.000144737	0.000144737	0.000144737	0.000144737	COL4A1
921	Severe Paediatric Disorders	Cases/families	public	PTEN	18	79076	2	Juvenile polyposis of infancy	0.000144737	0.000144737	0.000144737	0.000144737	PTEN
921	Severe Paediatric Disorders	Cases/families	public	NAXE	1	555407	1	NAD(P)HX epimerase deficiency	0.000144737	0.000144737	0.000144737	0.000144737	NAXE
921	Severe Paediatric Disorders	Cases/families	public	COQ4	1	457185	1	Neonatal encephalomyopathy-cardiomyopathy-respiratory distress syndrome	0.000144737	0.000144737	0.000144737	0.000144737	COQ4
921	Severe Paediatric Disorders	Cases/families	public	L1CAM	4	1497	1	X-linked complicated corpus callosum dysgenesis	0.000144737	0.000144737	0.000144737	0.000144737	L1CAM
921	Severe Paediatric Disorders	Cases/families	public	MTMR2	1	99955	1	Charcot-Marie-Tooth disease type 4B1	0.000144737	0.000144737	0.000144737	0.000144737	MTMR2
921	Severe Paediatric Disorders	Cases/families	public	RBCK1	2	397937	1	Polyglucosan body myopathy type 1	0.000144737	0.000144737	0.000144737	0.000144737	RBCK1
921	Severe Paediatric Disorders	Cases/families	public	MYH6	4	166282	3	Familial sick sinus syndrome	0.000144737	0.000144737	0.000144737	0.000144737	MYH6
921	Severe Paediatric Disorders	Cases/families	public	SLC39A14	1	521406	1	Dystonia-parkinsonism-hypermanganesemia syndrome	0.000144737	0.000144737	0.000144737	0.000144737	SLC39A14
921	Severe Paediatric Disorders	Cases/families	public	PRDM12	1	478664	1	Hereditary sensory and autonomic neuropathy type 8	0.000144737	0.000144737	0.000144737	0.000144737	PRDM12
921	Severe Paediatric Disorders	Cases/families	public	GPD1	1	300293	1	Transient infantile hypertriglyceridemia and hepatosteatosis	0.000144737	0.000144737	0.000144737	0.000144737	GPD1
921	Severe Paediatric Disorders	Cases/families	public	CENPF	2	506307	1	Stromme syndrome	0.000144737	0.000144737	0.000144737	0.000144737	CENPF
921	Severe Paediatric Disorders	Cases/families	public	POLE	3	352712	1	Facial dysmorphism-immunodeficiency-livedo-short stature syndrome	0.000144737	0.000144737	0.000144737	0.000144737	POLE
921	Severe Paediatric Disorders	Cases/families	public	NBAS	2	464724	2	Fever-associated acute infantile liver failure syndrome	0.000144737	0.000144737	0.000144737	0.000144737	NBAS
921	Severe Paediatric Disorders	Cases/families	public	AFF4	1	444077	1	Cognitive impairment-coarse facies-heart defects-obesity-pulmonary involvement-short stature-skeletal dysplasia syndrome	0.000144737	0.000144737	0.000144737	0.000144737	AFF4
921	Severe Paediatric Disorders	Cases/families	public	WNT7A	2	2854	1	Fuhrmann syndrome	0.000144737	0.000144737	0.000144737	0.000144737	WNT7A
921	Severe Paediatric Disorders	Cases/families	public	TRIP11	2	166272	1	Odontochondrodysplasia	0.000144737	0.000144737	0.000144737	0.000144737	TRIP11
921	Severe Paediatric Disorders	Cases/families	public	CRYAB	6	280553	1	Fatal infantile hypertonic myofibrillar myopathy	0.000144737	0.000144737	0.000144737	0.000144737	CRYAB
921	Severe Paediatric Disorders	Cases/families	public	LDB3	7	98912	1	Late-onset distal myopathy, Markesbery-Griggs type	0.000144737	0.000144737	0.000144737	0.000144737	LDB3
921	Severe Paediatric Disorders	Cases/families	public	SOX5	2	313884	1	12p12.1 microdeletion syndrome	0.000144737	0.000144737	0.000144737	0.000144737	SOX5
921	Severe Paediatric Disorders	Cases/families	public	LARP7	1	319671	1	Alazami syndrome	0.000131579	0.000131579	0.000131579	0.000131579	LARP7
921	Severe Paediatric Disorders	Cases/families	public	HADH	1	71212	1	Hyperinsulinism due to short chain 3-hydroxylacyl-CoA dehydrogenase deficiency	0.000131579	0.000131579	0.000131579	0.000131579	HADH
921	Severe Paediatric Disorders	Cases/families	public	PIK3CA	11	276280	1	Hemihyperplasia-multiple lipomatosis syndrome	0.000131579	0.000131579	0.000131579	0.000131579	PIK3CA
921	Severe Paediatric Disorders	Cases/families	public	ATP1A3	3	1171	1	Cerebellar ataxia-areflexia-pes cavus-optic atrophy-sensorineural hearing loss syndrome	0.000131579	0.000131579	0.000131579	0.000131579	ATP1A3
921	Severe Paediatric Disorders	Cases/families	public	GJA1	7	1010	1	Autosomal dominant palmoplantar keratoderma and congenital alopecia	0.000131579	0.000131579	0.000131579	0.000131579	GJA1
921	Severe Paediatric Disorders	Cases/families	public	ASAH1	2	2590	1	Spinal muscular atrophy-progressive myoclonic epilepsy syndrome	0.000131579	0.000131579	0.000131579	0.000131579	ASAH1
921	Severe Paediatric Disorders	Cases/families	public	GDF5	9	968	1	Acromesomelic dysplasia, Hunter-Thompson type	0.000131579	0.000131579	0.000131579	0.000131579	GDF5
921	Severe Paediatric Disorders	Cases/families	public	PIK3CA	11	314662	1	Segmental progressive overgrowth syndrome with fibroadipose hyperplasia	0.000131579	0.000131579	0.000131579	0.000131579	PIK3CA
921	Severe Paediatric Disorders	Cases/families	public	INSR	4	263458	1	Hyperinsulinism due to INSR deficiency	0.000131579	0.000131579	0.000131579	0.000131579	INSR
921	Severe Paediatric Disorders	Cases/families	public	NPHP3	5	3032	1	NPHP3-related Meckel-like syndrome	0.000131579	0.000131579	0.000131579	0.000131579	NPHP3
921	Severe Paediatric Disorders	Cases/families	public	SLC39A8	1	468699	1	SLC39A8-CDG	0.000131579	0.000131579	0.000131579	0.000131579	SLC39A8
921	Severe Paediatric Disorders	Cases/families	public	NKX2-5	12	1627	2	Deletion 5q35	0.000131579	0.000131579	0.000131579	0.000131579	NKX2-5
921	Severe Paediatric Disorders	Cases/families	public	PSAP	6	139406	1	Encephalopathy due to prosaposin deficiency	0.000131579	0.000131579	0.000131579	0.000131579	PSAP
921	Severe Paediatric Disorders	Cases/families	public	RARS2	1	166073	1	Pontocerebellar hypoplasia type 6	0.000131579	0.000131579	0.000131579	0.000131579	RARS2
921	Severe Paediatric Disorders	Cases/families	public	EXT2	3	466926	1	Seizures-scoliosis-macrocephaly syndrome	0.000131579	0.000131579	0.000131579	0.000131579	EXT2
921	Severe Paediatric Disorders	Cases/families	public	PTDSS1	1	2658	1	Lenz-Majewski hyperostotic dwarfism	0.000131579	0.000131579	0.000131579	0.000131579	PTDSS1
921	Severe Paediatric Disorders	Cases/families	public	STAT5B	2	220465	1	Laron syndrome with immunodeficiency	0.000131579	0.000131579	0.000131579	0.000131579	STAT5B
921	Severe Paediatric Disorders	Cases/families	public	STUB1	1	412057	1	Autosomal recessive cerebellar ataxia due to STUB1 deficiency	0.000131579	0.000131579	0.000131579	0.000131579	STUB1
921	Severe Paediatric Disorders	Cases/families	public	B4GALNT1	1	101006	1	Autosomal recessive spastic paraplegia type 26	0.000131579	0.000131579	0.000131579	0.000131579	B4GALNT1
921	Severe Paediatric Disorders	Cases/families	public	GRM1	2	324262	1	Autosomal recessive congenital cerebellar ataxia due to MGLUR1 deficiency	0.000131579	0.000131579	0.000131579	0.000131579	GRM1
921	Severe Paediatric Disorders	Cases/families	public	TSEN54	2	166063	1	Pontocerebellar hypoplasia type 4	0.000131579	0.000131579	0.000131579	0.000131579	TSEN54
921	Severe Paediatric Disorders	Cases/families	public	COL2A1	19	1856	1	Spondyloperipheral dysplasia-short ulna syndrome	0.000131579	0.000131579	0.000131579	0.000131579	COL2A1
921	Severe Paediatric Disorders	Cases/families	public	SCN2A	7	140927	2	Benign familial neonatal-infantile seizures	0.000131579	0.000131579	0.000131579	0.000131579	SCN2A
921	Severe Paediatric Disorders	Cases/families	public	HNRNPK	2	453504	1	Neurodevelopmental disorder-craniofacial dysmorphism-cardiac defect-skeletal anomalies syndrome due to a point mutation	0.000131579	0.000131579	0.000131579	0.000131579	HNRNPK
921	Severe Paediatric Disorders	Cases/families	public	COL7A1	9	158673	1	Localized dystrophic epidermolysis bullosa, acral form	0.000131579	0.000131579	0.000131579	0.000131579	COL7A1
921	Severe Paediatric Disorders	Cases/families	public	KIT	18	280794	1	Pseudoxanthomatous diffuse cutaneous mastocytosis	0.000131579	0.000131579	0.000131579	0.000131579	KIT
921	Severe Paediatric Disorders	Cases/families	public	FAM126A	1	85163	1	Hypomyelination-congenital cataract syndrome	0.000131579	0.000131579	0.000131579	0.000131579	FAM126A
921	Severe Paediatric Disorders	Cases/families	public	COL7A1	9	158676	1	Localized dystrophic epidermolysis bullosa, nails only	0.000131579	0.000131579	0.000131579	0.000131579	COL7A1
921	Severe Paediatric Disorders	Cases/families	public	MT-TS1	5	2202	2	Palmoplantar keratoderma-deafness syndrome	0.000131579	0.000131579	0.000131579	0.000131579	MT-TS1
921	Severe Paediatric Disorders	Cases/families	public	POP1	1	93347	3	Anauxetic dysplasia	0.000131579	0.000131579	0.000131579	0.000131579	POP1
921	Severe Paediatric Disorders	Cases/families	public	WASHC5	2	100989	1	Autosomal dominant spastic paraplegia type 8	0.000131579	0.000131579	0.000131579	0.000131579	WASHC5
921	Severe Paediatric Disorders	Cases/families	public	YY1	2	506358	1	Gabriele-de Vries syndrome	0.000131579	0.000131579	0.000131579	0.000131579	YY1
921	Severe Paediatric Disorders	Cases/families	public	PDE3A	1	1276	1	Brachydactyly-arterial hypertension syndrome	0.000131579	0.000131579	0.000131579	0.000131579	PDE3A
921	Severe Paediatric Disorders	Cases/families	public	TTN	13	178464	1	Hereditary myopathy with early respiratory failure	0.000131579	0.000131579	0.000131579	0.000131579	TTN
921	Severe Paediatric Disorders	Cases/families	public	PCK1	1	2880	2	Phosphoenolpyruvate carboxykinase deficiency	0.000131579	0.000131579	0.000131579	0.000131579	PCK1
921	Severe Paediatric Disorders	Cases/families	public	KCNQ2	5	140927	2	Benign familial neonatal-infantile seizures	0.000131579	0.000131579	0.000131579	0.000131579	KCNQ2
921	Severe Paediatric Disorders	Cases/families	public	GCLC	2	33574	1	Glutamate-cysteine ligase deficiency	0.000131579	0.000131579	0.000131579	0.000131579	GCLC
921	Severe Paediatric Disorders	Cases/families	public	NSD1	5	1627	2	Deletion 5q35	0.000131579	0.000131579	0.000131579	0.000131579	NSD1
921	Severe Paediatric Disorders	Cases/families	public	GPAA1	1	529665	1	Neurodevelopmental delay-seizures-ophthalmic anomalies-osteopenia-cerebellar atrophy syndrome	0.000131579	0.000131579	0.000131579	0.000131579	GPAA1
921	Severe Paediatric Disorders	Cases/families	public	FGF3	3	2791	1	Otodental syndrome	0.000131579	0.000131579	0.000131579	0.000131579	FGF3
921	Severe Paediatric Disorders	Cases/families	public	WAC	2	466950	1	Facial dysmorphism-developmental delay-behavioral abnormalities syndrome due to WAC point mutation	0.000131579	0.000131579	0.000131579	0.000131579	WAC
921	Severe Paediatric Disorders	Cases/families	public	NOG	5	1412	1	Tarsal-carpal coalition syndrome	0.000131579	0.000131579	0.000131579	0.000131579	NOG
921	Severe Paediatric Disorders	Cases/families	public	ITCH	1	228426	1	Syndromic multisystem autoimmune disease due to Itch deficiency	0.000131579	0.000131579	0.000131579	0.000131579	ITCH
921	Severe Paediatric Disorders	Cases/families	public	ZFYVE26	1	100996	1	Autosomal recessive spastic paraplegia type 15	0.000131579	0.000131579	0.000131579	0.000131579	ZFYVE26
921	Severe Paediatric Disorders	Cases/families	public	TMEM94	1	562569	1	TMEM94-associated congenital heart defect-facial dysmorphism-developmental delay syndrome	0.000131579	0.000131579	0.000131579	0.000131579	TMEM94
921	Severe Paediatric Disorders	Cases/families	public	GRHPR	1	93599	1	Primary hyperoxaluria type 2	0.000131579	0.000131579	0.000131579	0.000131579	GRHPR
921	Severe Paediatric Disorders	Cases/families	public	KDM5C	1	85279	1	Syndromic X-linked intellectual disability due to JARID1C mutation	0.000131579	0.000131579	0.000131579	0.000131579	KDM5C
921	Severe Paediatric Disorders	Cases/families	public	NIPA1	1	100988	1	Autosomal dominant spastic paraplegia type 6	0.000131579	0.000131579	0.000131579	0.000131579	NIPA1
921	Severe Paediatric Disorders	Cases/families	public	DHCR24	1	35107	1	Desmosterolosis	0.000131579	0.000131579	0.000131579	0.000131579	DHCR24
921	Severe Paediatric Disorders	Cases/families	public	FANCB	2	3412	1	VACTERL with hydrocephalus	0.000131579	0.000131579	0.000131579	0.000131579	FANCB
921	Severe Paediatric Disorders	Cases/families	public	MT-ATP6	8	397750	2	Periodic paralysis with later-onset distal motor neuropathy	0.000118421	0.000118421	0.000118421	0.000118421	MT-ATP6
921	Severe Paediatric Disorders	Cases/families	public	SMO	2	1553	1	Curry-Jones syndrome	0.000118421	0.000118421	0.000118421	0.000118421	SMO
921	Severe Paediatric Disorders	Cases/families	public	RAG1	4	231154	1	Combined immunodeficiency due to partial RAG1 deficiency	0.000118421	0.000118421	0.000118421	0.000118421	RAG1
921	Severe Paediatric Disorders	Cases/families	public	DCHS1	2	314679	2	Cerebrofacioarticular syndrome	0.000118421	0.000118421	0.000118421	0.000118421	DCHS1
921	Severe Paediatric Disorders	Cases/families	public	FAT4	2	314679	2	Cerebrofacioarticular syndrome	0.000118421	0.000118421	0.000118421	0.000118421	FAT4
921	Severe Paediatric Disorders	Cases/families	public	CNTNAP1	1	2680	3	Hypomyelination neuropathy-arthrogryposis syndrome	0.000118421	0.000118421	0.000118421	0.000118421	CNTNAP1
921	Severe Paediatric Disorders	Cases/families	public	FREM1	4	217266	1	BNAR syndrome	0.000118421	0.000118421	0.000118421	0.000118421	FREM1
921	Severe Paediatric Disorders	Cases/families	public	CYP11A1	2	168558	1	46,XY disorder of sex development-adrenal insufficiency due to CYP11A1 deficiency	0.000118421	0.000118421	0.000118421	0.000118421	CYP11A1
921	Severe Paediatric Disorders	Cases/families	public	GATM	2	35704	1	L-Arginine:glycine amidinotransferase deficiency	0.000118421	0.000118421	0.000118421	0.000118421	GATM
921	Severe Paediatric Disorders	Cases/families	public	SRC	1	480851	1	Hereditary thrombocytopenia with early-onset myelofibrosis	0.000118421	0.000118421	0.000118421	0.000118421	SRC
921	Severe Paediatric Disorders	Cases/families	public	KPTN	1	397612	1	Macrocephaly-developmental delay syndrome	0.000118421	0.000118421	0.000118421	0.000118421	KPTN
921	Severe Paediatric Disorders	Cases/families	public	DPYD	2	293948	1	1p21.3 microdeletion syndrome	0.000118421	0.000118421	0.000118421	0.000118421	DPYD
921	Severe Paediatric Disorders	Cases/families	public	MPZ	8	324585	1	Autosomal dominant intermediate Charcot-Marie-Tooth disease with neuropathic pain	0.000118421	0.000118421	0.000118421	0.000118421	MPZ
921	Severe Paediatric Disorders	Cases/families	public	DIAPH1	2	477814	1	Progressive microcephaly-seizures-cortical blindness-developmental delay syndrome	0.000118421	0.000118421	0.000118421	0.000118421	DIAPH1
921	Severe Paediatric Disorders	Cases/families	public	HTRA2	2	505208	1	3-methylglutaconic aciduria type 8	0.000118421	0.000118421	0.000118421	0.000118421	HTRA2
921	Severe Paediatric Disorders	Cases/families	public	ERLIN2	3	209951	1	Autosomal recessive spastic paraplegia type 18	0.000118421	0.000118421	0.000118421	0.000118421	ERLIN2
921	Severe Paediatric Disorders	Cases/families	public	MEIS2	1	261190	1	15q14 microdeletion syndrome	0.000118421	0.000118421	0.000118421	0.000118421	MEIS2
921	Severe Paediatric Disorders	Cases/families	public	FKBP14	1	300179	1	Kyphoscoliotic Ehlers-Danlos syndrome due to FKBP22 deficiency	0.000118421	0.000118421	0.000118421	0.000118421	FKBP14
921	Severe Paediatric Disorders	Cases/families	public	DPM1	1	79322	1	DPM1-CDG	0.000118421	0.000118421	0.000118421	0.000118421	DPM1
921	Severe Paediatric Disorders	Cases/families	public	CORO1A	1	228003	1	Severe combined immunodeficiency due to CORO1A deficiency	0.000118421	0.000118421	0.000118421	0.000118421	CORO1A
921	Severe Paediatric Disorders	Cases/families	public	DAB1	1	363710	2	Spinocerebellar ataxia type 37	0.000118421	0.000118421	0.000118421	0.000118421	DAB1
921	Severe Paediatric Disorders	Cases/families	public	SSR4	1	370927	1	SSR4-CDG	0.000118421	0.000118421	0.000118421	0.000118421	SSR4
921	Severe Paediatric Disorders	Cases/families	public	IKBKB	1	397787	1	Severe combined immunodeficiency due to IKK2 deficiency	0.000118421	0.000118421	0.000118421	0.000118421	IKBKB
921	Severe Paediatric Disorders	Cases/families	public	CARD11	3	464336	1	BENTA disease	0.000105263	0.000105263	0.000105263	0.000105263	CARD11
921	Severe Paediatric Disorders	Cases/families	public	INPP5E	4	1454	4	Joubert syndrome with hepatic defect	0.000105263	0.000105263	0.000105263	0.000105263	INPP5E
921	Severe Paediatric Disorders	Cases/families	public	CRYGD	6	1377	8	Cataract-microcornea syndrome	0.000105263	0.000105263	0.000105263	0.000105263	CRYGD
921	Severe Paediatric Disorders	Cases/families	public	CRYGC	4	1377	8	Cataract-microcornea syndrome	0.000105263	0.000105263	0.000105263	0.000105263	CRYGC
921	Severe Paediatric Disorders	Cases/families	public	IGF2	5	397590	4	Silver-Russell syndrome due to a point mutation	0.000105263	0.000105263	0.000105263	0.000105263	IGF2
921	Severe Paediatric Disorders	Cases/families	public	COG7	1	79333	1	COG7-CDG	0.000105263	0.000105263	0.000105263	0.000105263	COG7
921	Severe Paediatric Disorders	Cases/families	public	HSPB8	3	476093	1	Autosomal dominant distal axonal motor neuropathy-myofibrillar myopathy syndrome	0.000105263	0.000105263	0.000105263	0.000105263	HSPB8
921	Severe Paediatric Disorders	Cases/families	public	FKBP10	4	1149	1	Kuskokwim syndrome	0.000105263	0.000105263	0.000105263	0.000105263	FKBP10
921	Severe Paediatric Disorders	Cases/families	public	GDAP1	5	217055	1	Autosomal recessive intermediate Charcot-Marie-Tooth disease type A	0.000105263	0.000105263	0.000105263	0.000105263	GDAP1
921	Severe Paediatric Disorders	Cases/families	public	TMEM67	4	1454	4	Joubert syndrome with hepatic defect	0.000105263	0.000105263	0.000105263	0.000105263	TMEM67
921	Severe Paediatric Disorders	Cases/families	public	FDXR	2	542585	1	Auditory neuropathy-optic atrophy syndrome	0.000105263	0.000105263	0.000105263	0.000105263	FDXR
921	Severe Paediatric Disorders	Cases/families	public	POLR3A	6	137639	1	Hypomyelinating leukodystrophy-ataxia-hypodontia-hypomyelination syndrome	0.000105263	0.000105263	0.000105263	0.000105263	POLR3A
921	Severe Paediatric Disorders	Cases/families	public	SCN9A	7	306577	3	Sodium channelopathy-related small fiber neuropathy	0.000105263	0.000105263	0.000105263	0.000105263	SCN9A
921	Severe Paediatric Disorders	Cases/families	public	SCN11A	6	306577	3	Sodium channelopathy-related small fiber neuropathy	0.000105263	0.000105263	0.000105263	0.000105263	SCN11A
921	Severe Paediatric Disorders	Cases/families	public	FOXE1	4	1226	1	Bamforth-Lazarus syndrome	0.000105263	0.000105263	0.000105263	0.000105263	FOXE1
921	Severe Paediatric Disorders	Cases/families	public	ATAD3A	1	496790	1	Ocular anomalies-axonal neuropathy-developmental delay syndrome	0.000105263	0.000105263	0.000105263	0.000105263	ATAD3A
921	Severe Paediatric Disorders	Cases/families	public	UBE2A	1	163956	1	X-linked intellectual disability, Nascimento type	0.000105263	0.000105263	0.000105263	0.000105263	UBE2A
921	Severe Paediatric Disorders	Cases/families	public	PLS3	1	391330	1	X-linked osteoporosis with fractures	0.000105263	0.000105263	0.000105263	0.000105263	PLS3
921	Severe Paediatric Disorders	Cases/families	public	ALG11	1	280071	1	ALG11-CDG	0.000105263	0.000105263	0.000105263	0.000105263	ALG11
921	Severe Paediatric Disorders	Cases/families	public	RNU4ATAC	3	1824	1	Lowry-Wood syndrome	0.000105263	0.000105263	0.000105263	0.000105263	RNU4ATAC
921	Severe Paediatric Disorders	Cases/families	public	DPH1	1	459061	1	Craniofacial dysplasia-short stature-ectodermal anomalies-intellectual disability syndrome	0.000105263	0.000105263	0.000105263	0.000105263	DPH1
921	Severe Paediatric Disorders	Cases/families	public	HMGA2	5	397590	4	Silver-Russell syndrome due to a point mutation	0.000105263	0.000105263	0.000105263	0.000105263	HMGA2
921	Severe Paediatric Disorders	Cases/families	public	CRYBB1	3	1377	8	Cataract-microcornea syndrome	0.000105263	0.000105263	0.000105263	0.000105263	CRYBB1
921	Severe Paediatric Disorders	Cases/families	public	MTO1	1	314637	1	Mitochondrial hypertrophic cardiomyopathy with lactic acidosis due to MTO1 deficiency	0.000105263	0.000105263	0.000105263	0.000105263	MTO1
921	Severe Paediatric Disorders	Cases/families	public	RFT1	1	244310	1	RFT1-CDG	0.000105263	0.000105263	0.000105263	0.000105263	RFT1
921	Severe Paediatric Disorders	Cases/families	public	TYK2	3	331226	1	Susceptibility to infection due to TYK2 deficiency	0.000105263	0.000105263	0.000105263	0.000105263	TYK2
921	Severe Paediatric Disorders	Cases/families	public	ZNF462	1	502430	1	Metopic ridging-ptosis-facial dysmorphism syndrome	0.000105263	0.000105263	0.000105263	0.000105263	ZNF462
921	Severe Paediatric Disorders	Cases/families	public	DHTKD1	2	329258	1	Autosomal dominant Charcot-Marie-Tooth disease type 2Q	0.000105263	0.000105263	0.000105263	0.000105263	DHTKD1
921	Severe Paediatric Disorders	Cases/families	public	SLC39A13	1	157965	1	SLC39A13-related spondylodysplastic Ehlers-Danlos syndrome	0.000105263	0.000105263	0.000105263	0.000105263	SLC39A13
921	Severe Paediatric Disorders	Cases/families	public	ISCA2	1	457406	1	Multiple mitochondrial dysfunctions syndrome type 4	0.000105263	0.000105263	0.000105263	0.000105263	ISCA2
921	Severe Paediatric Disorders	Cases/families	public	PDE10A	2	494526	1	Infantile-onset generalized dyskinesia with orofacial involvement	0.000105263	0.000105263	0.000105263	0.000105263	PDE10A
921	Severe Paediatric Disorders	Cases/families	public	TNFRSF11A	6	178389	1	Osteopetrosis-hypogammaglobulinemia syndrome	0.000105263	0.000105263	0.000105263	0.000105263	TNFRSF11A
921	Severe Paediatric Disorders	Cases/families	public	MPDU1	1	79323	1	MPDU1-CDG	0.000105263	0.000105263	0.000105263	0.000105263	MPDU1
921	Severe Paediatric Disorders	Cases/families	public	PPP1R15B	1	391408	2	Primary microcephaly-mild intellectual disability-young-onset diabetes syndrome	0.000105263	0.000105263	0.000105263	0.000105263	PPP1R15B
921	Severe Paediatric Disorders	Cases/families	public	GJA8	6	1377	8	Cataract-microcornea syndrome	0.000105263	0.000105263	0.000105263	0.000105263	GJA8
921	Severe Paediatric Disorders	Cases/families	public	TRMT10A	1	391408	2	Primary microcephaly-mild intellectual disability-young-onset diabetes syndrome	0.000105263	0.000105263	0.000105263	0.000105263	TRMT10A
921	Severe Paediatric Disorders	Cases/families	public	DIAPH1	2	494444	1	DIAPH1-related sensorineural hearing loss-thrombocytopenia syndrome	0.000105263	0.000105263	0.000105263	0.000105263	DIAPH1
921	Severe Paediatric Disorders	Cases/families	public	NAA10	2	276432	1	Ogden syndrome	0.000105263	0.000105263	0.000105263	0.000105263	NAA10
921	Severe Paediatric Disorders	Cases/families	public	PSPH	1	79350	1	3-phosphoserine phosphatase deficiency, infantile/juvenile form	0.000105263	0.000105263	0.000105263	0.000105263	PSPH
921	Severe Paediatric Disorders	Cases/families	public	CCDC115	1	468684	1	CCDC115-CDG	0.000105263	0.000105263	0.000105263	0.000105263	CCDC115
921	Severe Paediatric Disorders	Cases/families	public	CC2D2A	3	1454	4	Joubert syndrome with hepatic defect	0.000105263	0.000105263	0.000105263	0.000105263	CC2D2A
921	Severe Paediatric Disorders	Cases/families	public	SLC18A2	1	352649	1	Brain dopamine-serotonin vesicular transport disease	0.000105263	0.000105263	0.000105263	0.000105263	SLC18A2
921	Severe Paediatric Disorders	Cases/families	public	LMNA	20	280365	1	Autosomal semi-dominant severe lipodystrophic laminopathy	9.21053e-05	9.21053e-05	9.21053e-05	9.21053e-05	LMNA
921	Severe Paediatric Disorders	Cases/families	public	TBX4	4	261279	1	17q23.1q23.2 microdeletion syndrome	9.21053e-05	9.21053e-05	9.21053e-05	9.21053e-05	TBX4
921	Severe Paediatric Disorders	Cases/families	public	COL2A1	19	93316	1	Spondylometaphyseal dysplasia, Schmidt type	9.21053e-05	9.21053e-05	9.21053e-05	9.21053e-05	COL2A1
921	Severe Paediatric Disorders	Cases/families	public	NFKB2	2	293978	1	Deficiency in anterior pituitary function-variable immunodeficiency syndrome	9.21053e-05	9.21053e-05	9.21053e-05	9.21053e-05	NFKB2
921	Severe Paediatric Disorders	Cases/families	public	POLA1	2	163976	1	X-linked intellectual disability, Van Esch type	9.21053e-05	9.21053e-05	9.21053e-05	9.21053e-05	POLA1
921	Severe Paediatric Disorders	Cases/families	public	FBN1	11	300382	1	Progeroid and marfanoid aspect-lipodystrophy syndrome	9.21053e-05	9.21053e-05	9.21053e-05	9.21053e-05	FBN1
921	Severe Paediatric Disorders	Cases/families	public	MECR	1	508093	1	MEPAN syndrome	9.21053e-05	9.21053e-05	9.21053e-05	9.21053e-05	MECR
921	Severe Paediatric Disorders	Cases/families	public	RNU4ATAC	3	353298	1	Roifman syndrome	9.21053e-05	9.21053e-05	9.21053e-05	9.21053e-05	RNU4ATAC
921	Severe Paediatric Disorders	Cases/families	public	ERCC6	6	178338	3	UV-sensitive syndrome	9.21053e-05	9.21053e-05	9.21053e-05	9.21053e-05	ERCC6
921	Severe Paediatric Disorders	Cases/families	public	POLR3A	6	447896	1	Tremor-ataxia-central hypomyelination syndrome	9.21053e-05	9.21053e-05	9.21053e-05	9.21053e-05	POLR3A
921	Severe Paediatric Disorders	Cases/families	public	NF1	6	139474	1	17q11.2 microduplication syndrome	9.21053e-05	9.21053e-05	9.21053e-05	9.21053e-05	NF1
921	Severe Paediatric Disorders	Cases/families	public	TUBA1A	2	467166	3	Tubulinopathy-associated dysgyria	9.21053e-05	9.21053e-05	9.21053e-05	9.21053e-05	TUBA1A
921	Severe Paediatric Disorders	Cases/families	public	C4A	4	300345	6	Autosomal systemic lupus erythematosus	9.21053e-05	9.21053e-05	9.21053e-05	9.21053e-05	C4A
921	Severe Paediatric Disorders	Cases/families	public	AARS2	3	319504	1	Combined oxidative phosphorylation defect type 8	9.21053e-05	9.21053e-05	9.21053e-05	9.21053e-05	AARS2
921	Severe Paediatric Disorders	Cases/families	public	PDE4D	3	439822	1	PDE4D haploinsufficiency syndrome	9.21053e-05	9.21053e-05	9.21053e-05	9.21053e-05	PDE4D
921	Severe Paediatric Disorders	Cases/families	public	STK4	1	314689	1	Combined immunodeficiency due to STK4 deficiency	9.21053e-05	9.21053e-05	9.21053e-05	9.21053e-05	STK4
921	Severe Paediatric Disorders	Cases/families	public	TBL1XR1	2	487825	1	Pierpont syndrome	9.21053e-05	9.21053e-05	9.21053e-05	9.21053e-05	TBL1XR1
921	Severe Paediatric Disorders	Cases/families	public	COL2A1	19	459051	1	Spondyloepiphyseal dysplasia, Stanescu type	9.21053e-05	9.21053e-05	9.21053e-05	9.21053e-05	COL2A1
921	Severe Paediatric Disorders	Cases/families	public	C1QA	2	300345	6	Autosomal systemic lupus erythematosus	9.21053e-05	9.21053e-05	9.21053e-05	9.21053e-05	C1QA
921	Severe Paediatric Disorders	Cases/families	public	RORC	1	477857	1	Autosomal recessive mendelian susceptibility to mycobacterial diseases due to complete RORgamma receptor deficiency	9.21053e-05	9.21053e-05	9.21053e-05	9.21053e-05	RORC
921	Severe Paediatric Disorders	Cases/families	public	UVSSA	1	178338	3	UV-sensitive syndrome	9.21053e-05	9.21053e-05	9.21053e-05	9.21053e-05	UVSSA
921	Severe Paediatric Disorders	Cases/families	public	YARS2	1	2598	2	Mitochondrial myopathy and sideroblastic anemia	9.21053e-05	9.21053e-05	9.21053e-05	9.21053e-05	YARS2
921	Severe Paediatric Disorders	Cases/families	public	GRID2	1	363432	1	Autosomal recessive congenital cerebellar ataxia due to GRID2 deficiency	9.21053e-05	9.21053e-05	9.21053e-05	9.21053e-05	GRID2
921	Severe Paediatric Disorders	Cases/families	public	CAV3	5	488650	1	Distal myopathy, Tateyama type	9.21053e-05	9.21053e-05	9.21053e-05	9.21053e-05	CAV3
921	Severe Paediatric Disorders	Cases/families	public	LAMA1	1	370022	1	Ataxia-intellectual disability-oculomotor apraxia-cerebellar cysts syndrome	9.21053e-05	9.21053e-05	9.21053e-05	9.21053e-05	LAMA1
921	Severe Paediatric Disorders	Cases/families	public	TSFM	1	168566	1	Fatal mitochondrial disease due to combined oxidative phosphorylation defect type 3	9.21053e-05	9.21053e-05	9.21053e-05	9.21053e-05	TSFM
921	Severe Paediatric Disorders	Cases/families	public	NIPBL	2	329802	1	5p13 microduplication syndrome	9.21053e-05	9.21053e-05	9.21053e-05	9.21053e-05	NIPBL
921	Severe Paediatric Disorders	Cases/families	public	BCAP31	2	369939	1	Severe motor and intellectual disabilities-sensorineural deafness-dystonia syndrome	9.21053e-05	9.21053e-05	9.21053e-05	9.21053e-05	BCAP31
921	Severe Paediatric Disorders	Cases/families	public	CAPN1	1	488594	1	Autosomal recessive spastic paraplegia type 76	9.21053e-05	9.21053e-05	9.21053e-05	9.21053e-05	CAPN1
921	Severe Paediatric Disorders	Cases/families	public	TBC1D24	8	352582	2	Familial infantile myoclonic epilepsy	9.21053e-05	9.21053e-05	9.21053e-05	9.21053e-05	TBC1D24
921	Severe Paediatric Disorders	Cases/families	public	ACTA2	3	404463	1	Multisystemic smooth muscle dysfunction syndrome	9.21053e-05	9.21053e-05	9.21053e-05	9.21053e-05	ACTA2
921	Severe Paediatric Disorders	Cases/families	public	SETD5	1	404440	1	Intellectual disability-facial dysmorphism syndrome due to SETD5 haploinsufficiency	9.21053e-05	9.21053e-05	9.21053e-05	9.21053e-05	SETD5
921	Severe Paediatric Disorders	Cases/families	public	SLC35C1	1	99843	1	Leukocyte adhesion deficiency type II	9.21053e-05	9.21053e-05	9.21053e-05	9.21053e-05	SLC35C1
921	Severe Paediatric Disorders	Cases/families	public	ASCC1	2	486811	2	Prenatal-onset spinal muscular atrophy with congenital bone fractures	9.21053e-05	9.21053e-05	9.21053e-05	9.21053e-05	ASCC1
921	Severe Paediatric Disorders	Cases/families	public	TBC1D24	8	352587	1	Focal epilepsy-intellectual disability-cerebro-cerebellar malformation	9.21053e-05	9.21053e-05	9.21053e-05	9.21053e-05	TBC1D24
921	Severe Paediatric Disorders	Cases/families	public	FHL1	5	178461	1	X-linked myopathy with postural muscle atrophy	9.21053e-05	9.21053e-05	9.21053e-05	9.21053e-05	FHL1
921	Severe Paediatric Disorders	Cases/families	public	DSP	11	293165	1	Skin fragility-woolly hair-palmoplantar keratoderma syndrome	9.21053e-05	9.21053e-05	9.21053e-05	9.21053e-05	DSP
921	Severe Paediatric Disorders	Cases/families	public	SLC25A24	2	2095	1	Gorlin-Chaudhry-Moss syndrome	9.21053e-05	9.21053e-05	9.21053e-05	9.21053e-05	SLC25A24
921	Severe Paediatric Disorders	Cases/families	public	XYLT2	1	85194	1	Spondylo-ocular syndrome	9.21053e-05	9.21053e-05	9.21053e-05	9.21053e-05	XYLT2
921	Severe Paediatric Disorders	Cases/families	public	PRKCD	3	300345	6	Autosomal systemic lupus erythematosus	9.21053e-05	9.21053e-05	9.21053e-05	9.21053e-05	PRKCD
921	Severe Paediatric Disorders	Cases/families	public	CDH3	2	1897	1	EEM syndrome	9.21053e-05	9.21053e-05	9.21053e-05	9.21053e-05	CDH3
921	Severe Paediatric Disorders	Cases/families	public	ERCC8	4	178338	3	UV-sensitive syndrome	9.21053e-05	9.21053e-05	9.21053e-05	9.21053e-05	ERCC8
921	Severe Paediatric Disorders	Cases/families	public	SLC3A1	4	163693	4	2p21 microdeletion syndrome	9.21053e-05	9.21053e-05	9.21053e-05	9.21053e-05	SLC3A1
921	Severe Paediatric Disorders	Cases/families	public	MSN	1	504530	1	Combined immunodeficiency due to Moesin deficiency	9.21053e-05	9.21053e-05	9.21053e-05	9.21053e-05	MSN
921	Severe Paediatric Disorders	Cases/families	public	HNF4A	3	544628	1	Atypical Fanconi syndrome-neonatal hyperinsulinism syndrome	9.21053e-05	9.21053e-05	9.21053e-05	9.21053e-05	HNF4A
921	Severe Paediatric Disorders	Cases/families	public	DSP	11	65282	1	Carvajal syndrome	9.21053e-05	9.21053e-05	9.21053e-05	9.21053e-05	DSP
921	Severe Paediatric Disorders	Cases/families	public	ITPA	1	457375	1	ITPA-related lethal infantile neurological disorder with cataract and cardiac involvement	9.21053e-05	9.21053e-05	9.21053e-05	9.21053e-05	ITPA
921	Severe Paediatric Disorders	Cases/families	public	UBTF	1	500180	1	Childhood-onset motor and cognitive regression syndrome with extrapyramidal movement disorder	9.21053e-05	9.21053e-05	9.21053e-05	9.21053e-05	UBTF
921	Severe Paediatric Disorders	Cases/families	public	MCEE	1	308425	1	Methylmalonic acidemia due to methylmalonyl-CoA epimerase deficiency	9.21053e-05	9.21053e-05	9.21053e-05	9.21053e-05	MCEE
921	Severe Paediatric Disorders	Cases/families	public	CYBB	2	319623	1	X-linked mendelian susceptibility to mycobacterial diseases due to CYBB deficiency	9.21053e-05	9.21053e-05	9.21053e-05	9.21053e-05	CYBB
921	Severe Paediatric Disorders	Cases/families	public	CDH11	1	1299	1	Branchioskeletogenital syndrome	9.21053e-05	9.21053e-05	9.21053e-05	9.21053e-05	CDH11
921	Severe Paediatric Disorders	Cases/families	public	ORAI1	3	317428	1	Combined immunodeficiency due to ORAI1 deficiency	7.89474e-05	7.89474e-05	7.89474e-05	7.89474e-05	ORAI1
921	Severe Paediatric Disorders	Cases/families	public	RBM10	1	2886	1	TARP syndrome	7.89474e-05	7.89474e-05	7.89474e-05	7.89474e-05	RBM10
921	Severe Paediatric Disorders	Cases/families	public	NANS	1	168454	1	Spondyloepimetaphyseal dysplasia, Geneviève type	7.89474e-05	7.89474e-05	7.89474e-05	7.89474e-05	NANS
921	Severe Paediatric Disorders	Cases/families	public	NOG	5	140917	1	Stapes ankylosis with broad thumbs and toes	7.89474e-05	7.89474e-05	7.89474e-05	7.89474e-05	NOG
921	Severe Paediatric Disorders	Cases/families	public	CD70	1	538958	1	Combined immunodeficiency due to CD70 deficiency	7.89474e-05	7.89474e-05	7.89474e-05	7.89474e-05	CD70
921	Severe Paediatric Disorders	Cases/families	public	IFNGR2	3	319574	1	Autosomal recessive mendelian susceptibility to mycobacterial diseases due to partial IFNgammaR2 deficiency	7.89474e-05	7.89474e-05	7.89474e-05	7.89474e-05	IFNGR2
921	Severe Paediatric Disorders	Cases/families	public	CD59	1	169464	1	Primary CD59 deficiency	7.89474e-05	7.89474e-05	7.89474e-05	7.89474e-05	CD59
921	Severe Paediatric Disorders	Cases/families	public	COL4A1	7	73229	1	HANAC syndrome	7.89474e-05	7.89474e-05	7.89474e-05	7.89474e-05	COL4A1
921	Severe Paediatric Disorders	Cases/families	public	ENPP1	4	324561	1	Hypopigmentation-punctate palmoplantar keratoderma syndrome	7.89474e-05	7.89474e-05	7.89474e-05	7.89474e-05	ENPP1
921	Severe Paediatric Disorders	Cases/families	public	CRLF1	3	157820	3	Cold-induced sweating syndrome	7.89474e-05	7.89474e-05	7.89474e-05	7.89474e-05	CRLF1
921	Severe Paediatric Disorders	Cases/families	public	DDHD2	1	320380	1	Autosomal recessive spastic paraplegia type 54	7.89474e-05	7.89474e-05	7.89474e-05	7.89474e-05	DDHD2
921	Severe Paediatric Disorders	Cases/families	public	NONO	2	466791	1	Macrocephaly-intellectual disability-left ventricular non compaction syndrome	7.89474e-05	7.89474e-05	7.89474e-05	7.89474e-05	NONO
921	Severe Paediatric Disorders	Cases/families	public	KLHL7	3	157820	3	Cold-induced sweating syndrome	7.89474e-05	7.89474e-05	7.89474e-05	7.89474e-05	KLHL7
921	Severe Paediatric Disorders	Cases/families	public	NFIX	3	447980	1	19p13.3 microduplication syndrome	7.89474e-05	7.89474e-05	7.89474e-05	7.89474e-05	NFIX
921	Severe Paediatric Disorders	Cases/families	public	DHFR	1	319651	1	Constitutional megaloblastic anemia with severe neurologic disease	7.89474e-05	7.89474e-05	7.89474e-05	7.89474e-05	DHFR
921	Severe Paediatric Disorders	Cases/families	public	RNF135	1	137634	1	Overgrowth-macrocephaly-facial dysmorphism syndrome	7.89474e-05	7.89474e-05	7.89474e-05	7.89474e-05	RNF135
921	Severe Paediatric Disorders	Cases/families	public	TAPT1	1	457378	1	Complex lethal osteochondrodysplasia	7.89474e-05	7.89474e-05	7.89474e-05	7.89474e-05	TAPT1
921	Severe Paediatric Disorders	Cases/families	public	POLA1	2	85453	1	X-linked reticulate pigmentary disorder	7.89474e-05	7.89474e-05	7.89474e-05	7.89474e-05	POLA1
921	Severe Paediatric Disorders	Cases/families	public	COL1A2	8	230851	1	Cardiac-valvular Ehlers-Danlos syndrome	7.89474e-05	7.89474e-05	7.89474e-05	7.89474e-05	COL1A2
921	Severe Paediatric Disorders	Cases/families	public	ISCA1	1	569274	1	Multiple mitochondrial dysfunctions syndrome type 5	7.89474e-05	7.89474e-05	7.89474e-05	7.89474e-05	ISCA1
921	Severe Paediatric Disorders	Cases/families	public	BHLHA9	3	157801	1	Mesoaxial synostotic syndactyly with phalangeal reduction	7.89474e-05	7.89474e-05	7.89474e-05	7.89474e-05	BHLHA9
921	Severe Paediatric Disorders	Cases/families	public	NR2F1	1	401777	1	Optic atrophy-intellectual disability syndrome	7.89474e-05	7.89474e-05	7.89474e-05	7.89474e-05	NR2F1
921	Severe Paediatric Disorders	Cases/families	public	SYNJ1	3	391411	3	Atypical juvenile parkinsonism	7.89474e-05	7.89474e-05	7.89474e-05	7.89474e-05	SYNJ1
921	Severe Paediatric Disorders	Cases/families	public	NACC1	1	500545	1	Severe neurodevelopmental disorder with feeding difficulties-stereotypic hand movement-bilateral cataract	7.89474e-05	7.89474e-05	7.89474e-05	7.89474e-05	NACC1
921	Severe Paediatric Disorders	Cases/families	public	CLCN2	2	363540	1	Leukoencephalopathy with mild cerebellar ataxia and white matter edema	7.89474e-05	7.89474e-05	7.89474e-05	7.89474e-05	CLCN2
921	Severe Paediatric Disorders	Cases/families	public	PRMT7	1	464288	1	Short stature-brachydactyly-obesity-global developmental delay syndrome	7.89474e-05	7.89474e-05	7.89474e-05	7.89474e-05	PRMT7
921	Severe Paediatric Disorders	Cases/families	public	UCHL1	2	352654	1	Early-onset progressive neurodegeneration-blindness-ataxia-spasticity syndrome	7.89474e-05	7.89474e-05	7.89474e-05	7.89474e-05	UCHL1
921	Severe Paediatric Disorders	Cases/families	public	MTPAP	1	254343	1	Autosomal recessive spastic ataxia-optic atrophy-dysarthria syndrome	7.89474e-05	7.89474e-05	7.89474e-05	7.89474e-05	MTPAP
921	Severe Paediatric Disorders	Cases/families	public	CCDC88C	2	423275	1	Spinocerebellar ataxia type 40	6.57895e-05	6.57895e-05	6.57895e-05	6.57895e-05	CCDC88C
921	Severe Paediatric Disorders	Cases/families	public	STAT1	3	391487	1	Autoimmune enteropathy and endocrinopathy-susceptibility to chronic infections syndrome	6.57895e-05	6.57895e-05	6.57895e-05	6.57895e-05	STAT1
921	Severe Paediatric Disorders	Cases/families	public	OTULIN	1	500062	1	Infantile-onset periodic fever-panniculitis-dermatosis syndrome	6.57895e-05	6.57895e-05	6.57895e-05	6.57895e-05	OTULIN
921	Severe Paediatric Disorders	Cases/families	public	MSMO1	1	488168	1	Microcephaly-congenital cataract-psoriasiform dermatitis syndrome	6.57895e-05	6.57895e-05	6.57895e-05	6.57895e-05	MSMO1
921	Severe Paediatric Disorders	Cases/families	public	SLC6A17	1	457212	1	Progressive essential tremor-speech impairment-facial dysmorphism-intellectual disability-abnormal behavior syndrome	6.57895e-05	6.57895e-05	6.57895e-05	6.57895e-05	SLC6A17
921	Severe Paediatric Disorders	Cases/families	public	MT-ATP6	8	320360	1	MT-ATP6-related mitochondrial spastic paraplegia	6.57895e-05	6.57895e-05	6.57895e-05	6.57895e-05	MT-ATP6
921	Severe Paediatric Disorders	Cases/families	public	TECPR2	1	320385	1	Hereditary sensory and autonomic neuropathy due to TECPR2 mutation	6.57895e-05	6.57895e-05	6.57895e-05	6.57895e-05	TECPR2
921	Severe Paediatric Disorders	Cases/families	public	CTCF	1	363611	1	CTCF-related neurodevelopmental disorder	6.57895e-05	6.57895e-05	6.57895e-05	6.57895e-05	CTCF
921	Severe Paediatric Disorders	Cases/families	public	SMARCA4	4	231108	2	Familial rhabdoid tumor	6.57895e-05	6.57895e-05	6.57895e-05	6.57895e-05	SMARCA4
921	Severe Paediatric Disorders	Cases/families	public	FKTN	6	206554	1	Fukutin-related limb-girdle muscular dystrophy R13	6.57895e-05	6.57895e-05	6.57895e-05	6.57895e-05	FKTN
921	Severe Paediatric Disorders	Cases/families	public	USP18	1	481665	1	USP18 deficiency	6.57895e-05	6.57895e-05	6.57895e-05	6.57895e-05	USP18
921	Severe Paediatric Disorders	Cases/families	public	TBC1D24	8	352596	1	Progressive myoclonic epilepsy with dystonia	6.57895e-05	6.57895e-05	6.57895e-05	6.57895e-05	TBC1D24
921	Severe Paediatric Disorders	Cases/families	public	WDR73	2	83472	2	CAMOS syndrome	6.57895e-05	6.57895e-05	6.57895e-05	6.57895e-05	WDR73
921	Severe Paediatric Disorders	Cases/families	public	IRX5	1	314555	1	Craniofacial dysplasia-osteopenia syndrome	6.57895e-05	6.57895e-05	6.57895e-05	6.57895e-05	IRX5
921	Severe Paediatric Disorders	Cases/families	public	AMACR	1	79095	1	Congenital bile acid synthesis defect type 4	6.57895e-05	6.57895e-05	6.57895e-05	6.57895e-05	AMACR
921	Severe Paediatric Disorders	Cases/families	public	FYB1	1	566192	1	Congenital autosomal recessive small-platelet thrombocytopenia	6.57895e-05	6.57895e-05	6.57895e-05	6.57895e-05	FYB1
921	Severe Paediatric Disorders	Cases/families	public	CYP2U1	1	320411	1	Autosomal recessive spastic paraplegia type 56	6.57895e-05	6.57895e-05	6.57895e-05	6.57895e-05	CYP2U1
921	Severe Paediatric Disorders	Cases/families	public	GINS1	1	505227	1	Combined immunodeficiency due to GINS1 deficiency	6.57895e-05	6.57895e-05	6.57895e-05	6.57895e-05	GINS1
921	Severe Paediatric Disorders	Cases/families	public	MATN3	2	156728	1	Spondyloepimetaphyseal dysplasia, matrilin-3 type	6.57895e-05	6.57895e-05	6.57895e-05	6.57895e-05	MATN3
921	Severe Paediatric Disorders	Cases/families	public	SPTBN2	2	98766	1	Spinocerebellar ataxia type 5	6.57895e-05	6.57895e-05	6.57895e-05	6.57895e-05	SPTBN2
921	Severe Paediatric Disorders	Cases/families	public	SLC33A1	2	300313	1	Congenital cataract-hearing loss-severe developmental delay syndrome	6.57895e-05	6.57895e-05	6.57895e-05	6.57895e-05	SLC33A1
921	Severe Paediatric Disorders	Cases/families	public	MBTPS2	5	85284	1	BRESEK syndrome	6.57895e-05	6.57895e-05	6.57895e-05	6.57895e-05	MBTPS2
921	Severe Paediatric Disorders	Cases/families	public	MYSM1	1	508542	1	Congenital progressive bone marrow failure-B-cell immunodeficiency-skeletal dysplasia syndrome	6.57895e-05	6.57895e-05	6.57895e-05	6.57895e-05	MYSM1
921	Severe Paediatric Disorders	Cases/families	public	ABCB7	1	2802	1	X-linked sideroblastic anemia and spinocerebellar ataxia	6.57895e-05	6.57895e-05	6.57895e-05	6.57895e-05	ABCB7
921	Severe Paediatric Disorders	Cases/families	public	SELENON	4	84132	1	Desmin-related myopathy with Mallory body-like inclusions	6.57895e-05	6.57895e-05	6.57895e-05	6.57895e-05	SELENON
921	Severe Paediatric Disorders	Cases/families	public	PIGG	2	488635	1	Early-onset epilepsy-intellectual disability-brain anomalies syndrome	6.57895e-05	6.57895e-05	6.57895e-05	6.57895e-05	PIGG
921	Severe Paediatric Disorders	Cases/families	public	TMEM231	3	2752	1	Orofaciodigital syndrome type 3	6.57895e-05	6.57895e-05	6.57895e-05	6.57895e-05	TMEM231
921	Severe Paediatric Disorders	Cases/families	public	MAP3K20	2	488232	1	Split-foot malformation-mesoaxial polydactyly syndrome	6.57895e-05	6.57895e-05	6.57895e-05	6.57895e-05	MAP3K20
921	Severe Paediatric Disorders	Cases/families	public	HPD	2	2118	1	Hawkinsinuria	6.57895e-05	6.57895e-05	6.57895e-05	6.57895e-05	HPD
921	Severe Paediatric Disorders	Cases/families	public	LEMD3	4	1879	1	Melorheostosis with osteopoikilosis	6.57895e-05	6.57895e-05	6.57895e-05	6.57895e-05	LEMD3
921	Severe Paediatric Disorders	Cases/families	public	WNT3	1	3301	2	Tetraamelia-multiple malformations syndrome	6.57895e-05	6.57895e-05	6.57895e-05	6.57895e-05	WNT3
921	Severe Paediatric Disorders	Cases/families	public	PDGFRB	8	363665	1	Acroosteolysis-keloid-like lesions-premature aging syndrome	6.57895e-05	6.57895e-05	6.57895e-05	6.57895e-05	PDGFRB
921	Severe Paediatric Disorders	Cases/families	public	B2M	2	314652	1	Variant ABeta2M amyloidosis	6.57895e-05	6.57895e-05	6.57895e-05	6.57895e-05	B2M
921	Severe Paediatric Disorders	Cases/families	public	HSPB1	2	99940	1	Autosomal dominant Charcot-Marie-Tooth disease type 2F	6.57895e-05	6.57895e-05	6.57895e-05	6.57895e-05	HSPB1
921	Severe Paediatric Disorders	Cases/families	public	MYO5B	3	480491	1	MYO5B-related progressive familial intrahepatic cholestasis	6.57895e-05	6.57895e-05	6.57895e-05	6.57895e-05	MYO5B
921	Severe Paediatric Disorders	Cases/families	public	RNF31	1	329173	2	Autoinflammatory syndrome with pyogenic bacterial infection and amylopectinosis	6.57895e-05	6.57895e-05	6.57895e-05	6.57895e-05	RNF31
921	Severe Paediatric Disorders	Cases/families	public	NHEJ1	1	169079	1	Cernunnos-XLF deficiency	6.57895e-05	6.57895e-05	6.57895e-05	6.57895e-05	NHEJ1
921	Severe Paediatric Disorders	Cases/families	public	CNNM2	1	34527	2	Familial primary hypomagnesemia with normocalciuria and normocalcemia	6.57895e-05	6.57895e-05	6.57895e-05	6.57895e-05	CNNM2
921	Severe Paediatric Disorders	Cases/families	public	TPK1	1	293955	1	Childhood encephalopathy due to thiamine pyrophosphokinase deficiency	6.57895e-05	6.57895e-05	6.57895e-05	6.57895e-05	TPK1
921	Severe Paediatric Disorders	Cases/families	public	MED17	1	402364	1	Infantile cerebral and cerebellar atrophy with postnatal progressive microcephaly	6.57895e-05	6.57895e-05	6.57895e-05	6.57895e-05	MED17
921	Severe Paediatric Disorders	Cases/families	public	DOCK2	1	447737	1	DOCK2 deficiency	6.57895e-05	6.57895e-05	6.57895e-05	6.57895e-05	DOCK2
921	Severe Paediatric Disorders	Cases/families	public	ODC1	1	544488	1	Global developmental delay-alopecia-macrocephaly-facial dysmorphism-structural brain anomalies syndrome	6.57895e-05	6.57895e-05	6.57895e-05	6.57895e-05	ODC1
921	Severe Paediatric Disorders	Cases/families	public	LMNA	20	363618	1	LMNA-related cardiocutaneous progeria syndrome	6.57895e-05	6.57895e-05	6.57895e-05	6.57895e-05	LMNA
921	Severe Paediatric Disorders	Cases/families	public	NFIA	1	401986	1	1p31p32 microdeletion syndrome	6.57895e-05	6.57895e-05	6.57895e-05	6.57895e-05	NFIA
921	Severe Paediatric Disorders	Cases/families	public	PPP2R1A	1	457284	1	Microcephaly-corpus callosum hypoplasia-intellectual disability-facial dysmorphism syndrome	6.57895e-05	6.57895e-05	6.57895e-05	6.57895e-05	PPP2R1A
921	Severe Paediatric Disorders	Cases/families	public	IGF1	1	73272	1	Growth delay due to insulin-like growth factor type 1 deficiency	6.57895e-05	6.57895e-05	6.57895e-05	6.57895e-05	IGF1
921	Severe Paediatric Disorders	Cases/families	public	RBCK1	2	329173	2	Autoinflammatory syndrome with pyogenic bacterial infection and amylopectinosis	6.57895e-05	6.57895e-05	6.57895e-05	6.57895e-05	RBCK1
921	Severe Paediatric Disorders	Cases/families	public	TINF2	3	3088	1	Revesz syndrome	5.26316e-05	5.26316e-05	5.26316e-05	5.26316e-05	TINF2
921	Severe Paediatric Disorders	Cases/families	public	COL2A1	19	93279	1	Mild spondyloepiphyseal dysplasia due to COL2A1 mutation with early-onset osteoarthritis	5.26316e-05	5.26316e-05	5.26316e-05	5.26316e-05	COL2A1
921	Severe Paediatric Disorders	Cases/families	public	NR1H4	2	480476	1	Progressive familial intrahepatic cholestasis type 5	5.26316e-05	5.26316e-05	5.26316e-05	5.26316e-05	NR1H4
921	Severe Paediatric Disorders	Cases/families	public	LMX1B	3	495818	2	9q33.3q34.11 microdeletion syndrome	5.26316e-05	5.26316e-05	5.26316e-05	5.26316e-05	LMX1B
921	Severe Paediatric Disorders	Cases/families	public	MYOT	3	266	1	Autosomal dominant limb-girdle muscular dystrophy type 1A	5.26316e-05	5.26316e-05	5.26316e-05	5.26316e-05	MYOT
921	Severe Paediatric Disorders	Cases/families	public	SLC19A3	4	263410	1	Infantile spasms-psychomotor retardation-progressive brain atrophy-basal ganglia disease syndrome	5.26316e-05	5.26316e-05	5.26316e-05	5.26316e-05	SLC19A3
921	Severe Paediatric Disorders	Cases/families	public	DCDC2	3	480556	1	Isolated neonatal sclerosing cholangitis	5.26316e-05	5.26316e-05	5.26316e-05	5.26316e-05	DCDC2
921	Severe Paediatric Disorders	Cases/families	public	TIMM50	1	505216	1	3-methylglutaconic aciduria type 9	5.26316e-05	5.26316e-05	5.26316e-05	5.26316e-05	TIMM50
921	Severe Paediatric Disorders	Cases/families	public	CENPF	2	444069	1	Lethal fetal brain malformation-duodenal atresia-bilateral renal hypoplasia syndrome	5.26316e-05	5.26316e-05	5.26316e-05	5.26316e-05	CENPF
921	Severe Paediatric Disorders	Cases/families	public	MTM1	2	456328	2	X-linked myotubular myopathy-abnormal genitalia syndrome	5.26316e-05	5.26316e-05	5.26316e-05	5.26316e-05	MTM1
921	Severe Paediatric Disorders	Cases/families	public	SLC35A2	2	356961	1	SLC35A2-CDG	5.26316e-05	5.26316e-05	5.26316e-05	5.26316e-05	SLC35A2
921	Severe Paediatric Disorders	Cases/families	public	CASQ1	2	88635	1	Vacuolar myopathy with sarcoplasmic reticulum protein aggregates	5.26316e-05	5.26316e-05	5.26316e-05	5.26316e-05	CASQ1
921	Severe Paediatric Disorders	Cases/families	public	BCAP31	2	369942	2	CADDS	5.26316e-05	5.26316e-05	5.26316e-05	5.26316e-05	BCAP31
921	Severe Paediatric Disorders	Cases/families	public	TRIO	1	476126	1	Micrognathia-recurrent infections-behavioral abnormalities-mild intellectual disability syndrome	5.26316e-05	5.26316e-05	5.26316e-05	5.26316e-05	TRIO
921	Severe Paediatric Disorders	Cases/families	public	STXBP1	7	495818	2	9q33.3q34.11 microdeletion syndrome	5.26316e-05	5.26316e-05	5.26316e-05	5.26316e-05	STXBP1
921	Severe Paediatric Disorders	Cases/families	public	ABCD1	3	369942	2	CADDS	5.26316e-05	5.26316e-05	5.26316e-05	5.26316e-05	ABCD1
921	Severe Paediatric Disorders	Cases/families	public	FHL1	5	97239	1	Reducing body myopathy	5.26316e-05	5.26316e-05	5.26316e-05	5.26316e-05	FHL1
921	Severe Paediatric Disorders	Cases/families	public	LAMTOR2	1	90023	1	Primary immunodeficiency syndrome due to LAMTOR2 deficiency	5.26316e-05	5.26316e-05	5.26316e-05	5.26316e-05	LAMTOR2
921	Severe Paediatric Disorders	Cases/families	public	CA5A	1	401948	1	Hyperammonemic encephalopathy due to carbonic anhydrase VA deficiency	5.26316e-05	5.26316e-05	5.26316e-05	5.26316e-05	CA5A
921	Severe Paediatric Disorders	Cases/families	public	JUP	5	158687	2	Lethal acantholytic erosive disorder	5.26316e-05	5.26316e-05	5.26316e-05	5.26316e-05	JUP
921	Severe Paediatric Disorders	Cases/families	public	KIDINS220	1	521390	1	Spastic paraplegia-intellectual disability-nystagmus-obesity syndrome	5.26316e-05	5.26316e-05	5.26316e-05	5.26316e-05	KIDINS220
921	Severe Paediatric Disorders	Cases/families	public	MYO6	3	228012	1	Progressive sensorineural hearing loss-hypertrophic cardiomyopathy syndrome	5.26316e-05	5.26316e-05	5.26316e-05	5.26316e-05	MYO6
921	Severe Paediatric Disorders	Cases/families	public	FBLN5	4	280598	1	Hereditary sensorimotor neuropathy with hyperelastic skin	5.26316e-05	5.26316e-05	5.26316e-05	5.26316e-05	FBLN5
921	Severe Paediatric Disorders	Cases/families	public	KANSL1	2	363965	1	Koolen-De Vries syndrome due to a point mutation	5.26316e-05	5.26316e-05	5.26316e-05	5.26316e-05	KANSL1
921	Severe Paediatric Disorders	Cases/families	public	SC5D	1	46059	1	Lathosterolosis	5.26316e-05	5.26316e-05	5.26316e-05	5.26316e-05	SC5D
921	Severe Paediatric Disorders	Cases/families	public	HSPB1	2	139525	4	Distal hereditary motor neuropathy type 2	5.26316e-05	5.26316e-05	5.26316e-05	5.26316e-05	HSPB1
921	Severe Paediatric Disorders	Cases/families	public	LMBR1	7	93405	2	Syndactyly type 4	5.26316e-05	5.26316e-05	5.26316e-05	5.26316e-05	LMBR1
921	Severe Paediatric Disorders	Cases/families	public	WDPCP	2	1338	1	Heart defect-tongue hamartoma-polysyndactyly syndrome	5.26316e-05	5.26316e-05	5.26316e-05	5.26316e-05	WDPCP
921	Severe Paediatric Disorders	Cases/families	public	SIM1	3	398079	1	SIM1-related Prader-Willi-like syndrome	5.26316e-05	5.26316e-05	5.26316e-05	5.26316e-05	SIM1
921	Severe Paediatric Disorders	Cases/families	public	MPC1	1	447784	1	Mitochondrial pyruvate carrier deficiency	5.26316e-05	5.26316e-05	5.26316e-05	5.26316e-05	MPC1
921	Severe Paediatric Disorders	Cases/families	public	KYNU	2	521438	3	Congenital vertebral-cardiac-renal anomalies syndrome	5.26316e-05	5.26316e-05	5.26316e-05	5.26316e-05	KYNU
921	Severe Paediatric Disorders	Cases/families	public	HSPB8	3	139525	4	Distal hereditary motor neuropathy type 2	5.26316e-05	5.26316e-05	5.26316e-05	5.26316e-05	HSPB8
921	Severe Paediatric Disorders	Cases/families	public	SLC25A19	2	217396	1	Progressive polyneuropathy with bilateral striatal necrosis	5.26316e-05	5.26316e-05	5.26316e-05	5.26316e-05	SLC25A19
921	Severe Paediatric Disorders	Cases/families	public	THOC6	1	363444	1	THOC6-related developmental delay-microcephaly-facial dysmorphism syndrome	5.26316e-05	5.26316e-05	5.26316e-05	5.26316e-05	THOC6
921	Severe Paediatric Disorders	Cases/families	public	PEX5	4	468717	1	Rhizomelic chondrodysplasia punctata type 5	5.26316e-05	5.26316e-05	5.26316e-05	5.26316e-05	PEX5
921	Severe Paediatric Disorders	Cases/families	public	ERLIN2	3	247604	2	Juvenile primary lateral sclerosis	5.26316e-05	5.26316e-05	5.26316e-05	5.26316e-05	ERLIN2
921	Severe Paediatric Disorders	Cases/families	public	KLF1	3	293825	1	Congenital dyserythropoietic anemia type IV	5.26316e-05	5.26316e-05	5.26316e-05	5.26316e-05	KLF1
921	Severe Paediatric Disorders	Cases/families	public	POLR3B	2	85186	1	Endosteal sclerosis-cerebellar hypoplasia syndrome	5.26316e-05	5.26316e-05	5.26316e-05	5.26316e-05	POLR3B
921	Severe Paediatric Disorders	Cases/families	public	CACNA1S	4	397755	1	Periodic paralysis with transient compartment-like syndrome	5.26316e-05	5.26316e-05	5.26316e-05	5.26316e-05	CACNA1S
921	Severe Paediatric Disorders	Cases/families	public	EDNRA	2	443995	1	Mandibulofacial dysostosis with alopecia	5.26316e-05	5.26316e-05	5.26316e-05	5.26316e-05	EDNRA
921	Severe Paediatric Disorders	Cases/families	public	SHH	15	93405	2	Syndactyly type 4	5.26316e-05	5.26316e-05	5.26316e-05	5.26316e-05	SHH
921	Severe Paediatric Disorders	Cases/families	public	FADD	2	306550	1	FADD-related immunodeficiency	5.26316e-05	5.26316e-05	5.26316e-05	5.26316e-05	FADD
921	Severe Paediatric Disorders	Cases/families	public	UROC1	1	210128	1	Urocanic aciduria	5.26316e-05	5.26316e-05	5.26316e-05	5.26316e-05	UROC1
921	Severe Paediatric Disorders	Cases/families	public	GSC	1	397623	1	Short stature-auditory canal atresia-mandibular hypoplasia-skeletal anomalies syndrome	5.26316e-05	5.26316e-05	5.26316e-05	5.26316e-05	GSC
921	Severe Paediatric Disorders	Cases/families	public	SCN11A	6	46348	3	Paroxysmal extreme pain disorder	5.26316e-05	5.26316e-05	5.26316e-05	5.26316e-05	SCN11A
921	Severe Paediatric Disorders	Cases/families	public	TOE1	1	284339	1	Pontocerebellar hypoplasia type 7	5.26316e-05	5.26316e-05	5.26316e-05	5.26316e-05	TOE1
921	Severe Paediatric Disorders	Cases/families	public	HAAO	1	521438	3	Congenital vertebral-cardiac-renal anomalies syndrome	5.26316e-05	5.26316e-05	5.26316e-05	5.26316e-05	HAAO
921	Severe Paediatric Disorders	Cases/families	public	TUBA8	1	250972	1	Polymicrogyria with optic nerve hypoplasia	5.26316e-05	5.26316e-05	5.26316e-05	5.26316e-05	TUBA8
921	Severe Paediatric Disorders	Cases/families	public	NLRC4	2	436166	1	Periodic fever-infantile enterocolitis-autoinflammatory syndrome	5.26316e-05	5.26316e-05	5.26316e-05	5.26316e-05	NLRC4
921	Severe Paediatric Disorders	Cases/families	public	SLC1A3	2	209967	1	Episodic ataxia type 6	5.26316e-05	5.26316e-05	5.26316e-05	5.26316e-05	SLC1A3
921	Severe Paediatric Disorders	Cases/families	public	PQBP1	4	93946	1	Hamel cerebro-palato-cardiac syndrome	5.26316e-05	5.26316e-05	5.26316e-05	5.26316e-05	PQBP1
921	Severe Paediatric Disorders	Cases/families	public	GYS1	1	137625	1	Glycogen storage disease due to muscle and heart glycogen synthase deficiency	5.26316e-05	5.26316e-05	5.26316e-05	5.26316e-05	GYS1
921	Severe Paediatric Disorders	Cases/families	public	MRPL3	1	319509	1	Combined oxidative phosphorylation defect type 9	5.26316e-05	5.26316e-05	5.26316e-05	5.26316e-05	MRPL3
921	Severe Paediatric Disorders	Cases/families	public	RAC1	1	500159	1	Microcephaly-corpus callosum and cerebellar vermis hypoplasia-facial dysmorphism-intellectual disability syndrom	5.26316e-05	5.26316e-05	5.26316e-05	5.26316e-05	RAC1
921	Severe Paediatric Disorders	Cases/families	public	DDX11	1	280558	1	Warsaw breakage syndrome	5.26316e-05	5.26316e-05	5.26316e-05	5.26316e-05	DDX11
921	Severe Paediatric Disorders	Cases/families	public	CNOT1	1	556955	1	Pancreatic agenesis-holoprosencephaly syndrome	5.26316e-05	5.26316e-05	5.26316e-05	5.26316e-05	CNOT1
921	Severe Paediatric Disorders	Cases/families	public	SCN9A	7	46348	3	Paroxysmal extreme pain disorder	5.26316e-05	5.26316e-05	5.26316e-05	5.26316e-05	SCN9A
921	Severe Paediatric Disorders	Cases/families	public	POLR3A	6	447893	1	Hypomyelination-cerebellar atrophy-hypoplasia of the corpus callosum syndrome	5.26316e-05	5.26316e-05	5.26316e-05	5.26316e-05	POLR3A
921	Severe Paediatric Disorders	Cases/families	public	ARHGEF9	1	163985	1	Hyperekplexia-epilepsy syndrome	5.26316e-05	5.26316e-05	5.26316e-05	5.26316e-05	ARHGEF9
921	Severe Paediatric Disorders	Cases/families	public	LPIN2	1	77297	1	Majeed syndrome	5.26316e-05	5.26316e-05	5.26316e-05	5.26316e-05	LPIN2
921	Severe Paediatric Disorders	Cases/families	public	POLR3A	6	77295	1	Odontoleukodystrophy	5.26316e-05	5.26316e-05	5.26316e-05	5.26316e-05	POLR3A
921	Severe Paediatric Disorders	Cases/families	public	ANO6	1	806	1	Scott syndrome	5.26316e-05	5.26316e-05	5.26316e-05	5.26316e-05	ANO6
921	Severe Paediatric Disorders	Cases/families	public	LCK	1	280142	1	Severe combined immunodeficiency due to LCK deficiency	5.26316e-05	5.26316e-05	5.26316e-05	5.26316e-05	LCK
921	Severe Paediatric Disorders	Cases/families	public	DSP	11	158687	2	Lethal acantholytic erosive disorder	5.26316e-05	5.26316e-05	5.26316e-05	5.26316e-05	DSP
921	Severe Paediatric Disorders	Cases/families	public	CEBPE	2	566067	1	CEBPE-associated autoinflammation-immunodeficiency-neutrophil dysfunction syndrome	5.26316e-05	5.26316e-05	5.26316e-05	5.26316e-05	CEBPE
921	Severe Paediatric Disorders	Cases/families	public	GATAD2B	1	363686	1	Severe intellectual disability-poor language-strabismus-grimacing face-long fingers syndrome	5.26316e-05	5.26316e-05	5.26316e-05	5.26316e-05	GATAD2B
921	Severe Paediatric Disorders	Cases/families	public	RBBP8	2	313795	1	Jawad syndrome	5.26316e-05	5.26316e-05	5.26316e-05	5.26316e-05	RBBP8
921	Severe Paediatric Disorders	Cases/families	public	CTSF	1	352709	1	CLN13 disease	5.26316e-05	5.26316e-05	5.26316e-05	5.26316e-05	CTSF
921	Severe Paediatric Disorders	Cases/families	public	PIGT	1	369837	1	Intellectual disability-seizures-hypophosphatasia-ophthalmic-skeletal anomalies syndrome	5.26316e-05	5.26316e-05	5.26316e-05	5.26316e-05	PIGT
921	Severe Paediatric Disorders	Cases/families	public	TBX22	2	921	1	Abruzzo-Erickson syndrome	5.26316e-05	5.26316e-05	5.26316e-05	5.26316e-05	TBX22
921	Severe Paediatric Disorders	Cases/families	public	FZD6	1	280654	1	Autosomal recessive nail dysplasia	5.26316e-05	5.26316e-05	5.26316e-05	5.26316e-05	FZD6
921	Severe Paediatric Disorders	Cases/families	public	TBX4	4	238578	1	Familial clubfoot due to 17q23.1q23.2 microduplication	5.26316e-05	5.26316e-05	5.26316e-05	5.26316e-05	TBX4
921	Severe Paediatric Disorders	Cases/families	public	COX6A1	1	435998	1	Autosomal recessive intermediate Charcot-Marie-Tooth disease type D	5.26316e-05	5.26316e-05	5.26316e-05	5.26316e-05	COX6A1
921	Severe Paediatric Disorders	Cases/families	public	SLC25A26	1	466784	1	Neonatal severe cardiopulmonary failure due to mitochondrial methylation defect	3.94737e-05	3.94737e-05	3.94737e-05	3.94737e-05	SLC25A26
921	Severe Paediatric Disorders	Cases/families	public	TTN	13	466921	1	Childhood-onset progressive contractures-limb-girdle weakness-muscle dystrophy syndrome	3.94737e-05	3.94737e-05	3.94737e-05	3.94737e-05	TTN
921	Severe Paediatric Disorders	Cases/families	public	MT-TL1	7	324525	1	Hypertrophic cardiomyopathy and renal tubular disease due to mitochondrial DNA mutation	3.94737e-05	3.94737e-05	3.94737e-05	3.94737e-05	MT-TL1
921	Severe Paediatric Disorders	Cases/families	public	SLC2A1	7	168577	1	Hereditary cryohydrocytosis with reduced stomatin	3.94737e-05	3.94737e-05	3.94737e-05	3.94737e-05	SLC2A1
921	Severe Paediatric Disorders	Cases/families	public	LMX1B	3	2613	1	Nail-patella-like renal disease	3.94737e-05	3.94737e-05	3.94737e-05	3.94737e-05	LMX1B
921	Severe Paediatric Disorders	Cases/families	public	SCN11A	6	391397	1	Hereditary sensory and autonomic neuropathy type 7	3.94737e-05	3.94737e-05	3.94737e-05	3.94737e-05	SCN11A
921	Severe Paediatric Disorders	Cases/families	public	MITF	8	895	6	Waardenburg syndrome type 2	3.94737e-05	3.94737e-05	3.94737e-05	3.94737e-05	MITF
[truncated: 33,045 more rows]

## Sheet: OrphaData Prevalence Rel
DisorderOrphaID	DisorderName	PrevalenceClass	PrevalenceValMoy	PrevalenceGeographic	RegionPopulationBevölkerung	PrevalenceType	PrevalenceTypeAgg	PrevalenceSource	PrevalenceValidationStatusName	Date	RegionPopulationamedes Region	RegionPopulationamedesRelevant	PrevalenceValMoyRel
5	Long chain 3-hydroxyacyl-CoA dehydrogenase deficiency	1-9 / 100 000	2	Sweden	9.8	Prevalence at birth	Incidence	7564259[PMID]	Validated	44409.2	Nordeuropa	yes	2
5	Long chain 3-hydroxyacyl-CoA dehydrogenase deficiency	1-9 / 100 000	1.24	Czech Republic	10.5	Prevalence at birth	Incidence	31241292[PMID]	Validated	44409.2	Mitteleuropa	yes	1.24
5	Long chain 3-hydroxyacyl-CoA dehydrogenase deficiency	1-9 / 1 000 000	0.4	United States	328	Prevalence at birth	Incidence	20373143[PMID]	Validated	44409.2	Nordamerika	yes	0.4
5	Long chain 3-hydroxyacyl-CoA dehydrogenase deficiency	1-9 / 1 000 000	0.5	Germany	82.8	Prevalence at birth	Incidence	15896654[PMID]	Validated	44409.2	Mitteleuropa	yes	0.5
5	Long chain 3-hydroxyacyl-CoA dehydrogenase deficiency	1-9 / 100 000	8	Europe	746.4	Point prevalence	Prevalence	European Medicines Agency 2015[INST]	Validated	44409.2	Europa	yes	8
5	Long chain 3-hydroxyacyl-CoA dehydrogenase deficiency	1-9 / 1 000 000	0.84	Poland	38.4	Prevalence at birth	Incidence	20814823[PMID]	Validated	44409.2	Mitteleuropa	yes	0.84
6	3-methylcrotonyl-CoA carboxylase deficiency	1-9 / 100 000	3.3	Germany	82.8	Prevalence at birth	Incidence	11170888[PMID]	Validated	44409.2	Mitteleuropa	yes	3.3
6	3-methylcrotonyl-CoA carboxylase deficiency	1-9 / 100 000	2.65	Europe	746.4	Prevalence at birth	Incidence	[EXPERT]	Validated	44409.2	Europa	yes	2.65
6	3-methylcrotonyl-CoA carboxylase deficiency	1-9 / 100 000	1.9	United States	328	Prevalence at birth	Incidence	12872837[PMID]	Validated	44409.2	Nordamerika	yes	1.9
7	3C syndrome		25	Worldwide	7600	Cases/families	Prevalence	18957854[PMID]	Validated	44409.2	Worldwide	yes	0.000328947
8	47,XYY syndrome	1-5 / 10 000	14.1	Denmark	5.6	Prevalence at birth	Incidence	20509956[PMID]	Validated	44409.2	Nordamerika	yes	14.1
9	Tetrasomy X		50	Worldwide	7600	Cases/families	Prevalence	23494840[PMID]	Validated	44409.2	Worldwide	yes	0.000657895
10	48,XXYY syndrome	1-9 / 100 000	1.9	Europe	746.4	Prevalence at birth	Incidence	[EXPERT]_568179[PMID]_14477077[PMID]_2090319[PMID]	Validated	44409.2	Europa	yes	1.9
14	Abetalipoproteinemia		100	Worldwide	7600	Cases/families	Prevalence	30358967[PMID]	Validated	44409.2	Worldwide	yes	0.00131579
15	Achondroplasia	1-9 / 100 000	3.7	Italy	60.6	Prevalence at birth	Incidence	3071354[PMID]_[EXPERT]	Validated	44409.2	Südeuropa	yes	3.7
15	Achondroplasia	1-9 / 100 000	6.4	France	65.1	Prevalence at birth	Incidence	2785882[PMID]	Validated	44409.2	Mitteleuropa	yes	6.4
15	Achondroplasia	1-9 / 100 000	2.8	Sweden	9.8	Prevalence at birth	Incidence	8449630[PMID]_[EXPERT]	Validated	44409.2	Nordeuropa	yes	2.8
15	Achondroplasia	1-9 / 100 000	2.6	Spain	46.7	Prevalence at birth	Incidence	ORPHANET	Validated	44409.2	Westeuropa	yes	2.6
15	Achondroplasia	1-9 / 100 000	1.3	Denmark	5.6	Prevalence at birth	Incidence	2783977[PMID]_[EXPERT]	Validated	44409.2	Nordamerika	yes	1.3
15	Achondroplasia	1-9 / 100 000	3	Europe	746.4	Prevalence at birth	Incidence	ORPHANET_31294928[PMID]	Validated	44409.2	Europa	yes	3
15	Achondroplasia	1-9 / 100 000	3.5	United States	328	Prevalence at birth	Incidence	18698630[PMID]_22461456[PMID]_[EXPERT]	Validated	44409.2	Nordamerika	yes	3.5
15	Achondroplasia	1-9 / 100 000	4	Worldwide	7600	Prevalence at birth	Incidence	[EXPERT]_30606190[PMID]	Validated	44409.2	Worldwide	yes	4
15	Achondroplasia	1-9 / 1 000 000	0.7	Ireland	4.7	Prevalence at birth	Incidence	22375084[PMID]	Validated	44409.2	Nordeuropa	yes	0.7
16	Blue cone monochromatism	1-9 / 100 000	1	Worldwide	7600	Point prevalence	Prevalence	ISBN:9780521004398[OTHER]_[EXPERT]	Validated	44409.2	Worldwide	yes	1
16	Blue cone monochromatism	1-9 / 100 000	1	Worldwide	7600	Prevalence at birth	Incidence	ISBN:9780521004398[OTHER]_[EXPERT]	Validated	44409.2	Worldwide	yes	1
20	3-hydroxy-3-methylglutaric aciduria	1-9 / 1 000 000	0.8	Portugal	10.3	Prevalence at birth	Incidence	[EXPERT]	Validated	44409.2	Westeuropa	yes	0.8
22	Succinic semialdehyde dehydrogenase deficiency		450	Worldwide	7600	Cases/families	Prevalence	20301374[PMID]	Validated	44409.2	Worldwide	yes	0.00592105
23	Argininosuccinic aciduria	1-9 / 100 000	1.05	Austria	8.5	Prevalence at birth	Incidence	20236848[PMID]	Validated	44409.2	Mitteleuropa	yes	1.05
23	Argininosuccinic aciduria	1-9 / 100 000	1	Europe	746.4	Point prevalence	Prevalence	European Medicines Agency 2019[INST]_[EXPERT]	Validated	44409.2	Europa	yes	1
23	Argininosuccinic aciduria	1-9 / 1 000 000	0.46	United States	328	Prevalence at birth	Incidence	23972786[PMID]	Validated	44409.2	Nordamerika	yes	0.46
24	Fumaric aciduria		40	Worldwide	7600	Cases/families	Prevalence	22069215[PMID]	Validated	44409.2	Worldwide	yes	0.000526316
25	Glutaryl-CoA dehydrogenase deficiency	1-9 / 100 000	2.85	Spain	46.7	Prevalence at birth	Incidence	22000754[PMID]	Validated	44409.2	Westeuropa	yes	2.85
25	Glutaryl-CoA dehydrogenase deficiency	1-9 / 1 000 000	0.56	Czech Republic	10.5	Prevalence at birth	Incidence	31241292[PMID]	Validated	44409.2	Mitteleuropa	yes	0.56
25	Glutaryl-CoA dehydrogenase deficiency	1-9 / 100 000	1	Worldwide	7600	Prevalence at birth	Incidence	15505392[PMID]	Validated	44409.2	Worldwide	yes	1
25	Glutaryl-CoA dehydrogenase deficiency	1-9 / 1 000 000	0.76	United States	328	Prevalence at birth	Incidence	6601872[PMID]	Validated	44409.2	Nordamerika	yes	0.76
26	Methylmalonic acidemia with homocystinuria		500	Worldwide	7600	Cases/families	Prevalence	16714133[PMID]_[EXPERT]	Validated	44409.2	Worldwide	yes	0.00657895
28	Vitamin B12-responsive methylmalonic acidemia		192	Worldwide	7600	Cases/families	Prevalence	[EXPERT]	Validated	44409.2	Worldwide	yes	0.00252632
29	Mevalonic aciduria		30	Worldwide	7600	Cases/families	Prevalence	16722536[PMID]	Validated	44409.2	Worldwide	yes	0.000394737
30	Hereditary orotic aciduria		20	Worldwide	7600	Cases/families	Prevalence	25757096[PMID]	Validated	44409.2	Worldwide	yes	0.000263158
32	Glutathione synthetase deficiency		70	Worldwide	7600	Cases/families	Prevalence	26984560[PMID]	Validated	44409.2	Worldwide	yes	0.000921053
33	Isovaleric acidemia	1-9 / 1 000 000	0.63	Italy	60.6	Prevalence at birth	Incidence	18956250[PMID]	Validated	44409.2	Südeuropa	yes	0.63
33	Isovaleric acidemia	1-9 / 100 000	1	Europe	746.4	Point prevalence	Prevalence	[EXPERT]	Validated	44409.2	Europa	yes	1
35	Propionic acidemia	1-9 / 1 000 000	0.2	Europe	746.4	Point prevalence	Prevalence	23509210[PMID]	Validated	44409.2	Europa	yes	0.2
35	Propionic acidemia	1-9 / 1 000 000	0.6	Italy	60.6	Prevalence at birth	Incidence	11953730[PMID]	Validated	44409.2	Südeuropa	yes	0.6
35	Propionic acidemia	1-9 / 100 000	4	Germany	82.8	Prevalence at birth	Incidence	23509210[PMID]	Validated	44409.2	Mitteleuropa	yes	4
35	Propionic acidemia	1-9 / 100 000	1.5	Worldwide	7600	Annual incidence	Prevalence	22593918[PMID]_14586648[PMID]	Validated	44409.2	Worldwide	yes	1.5
35	Propionic acidemia	>1 / 1000	100	Canada	37.2	Prevalence at birth	Incidence	10820128[PMID]_23509210[PMID]	Validated	44409.2	Nordamerika	yes	100
36	Acrocallosal syndrome		38	Worldwide	7600	Cases/families	Prevalence	22696705[PMID]	Validated	44409.2	Worldwide	yes	0.0005
37	Acrodermatitis enteropathica	1-9 / 1 000 000	0.2	Denmark	5.6	Prevalence at birth	Incidence	17190629[PMID]_8562288[PMID]	Validated	44409.2	Nordamerika	yes	0.2
39	Acromelanosis		10	Worldwide	7600	Cases/families	Prevalence	ORPHANET	Validated	44409.2	Worldwide	yes	0.000131579
40	Acromesomelic dysplasia, Maroteaux type		50	Worldwide	7600	Cases/families	Prevalence	ORPHANET	Validated	44409.2	Worldwide	yes	0.000657895
41	Dyschromatosis symmetrica hereditaria		300	Worldwide	7600	Cases/families	Prevalence	ORPHANET	Validated	44409.2	Worldwide	yes	0.00394737
42	Medium chain acyl-CoA dehydrogenase deficiency	1-9 / 100 000	4.02	Austria	8.5	Prevalence at birth	Incidence	20938748[PMID]	Validated	44409.2	Mitteleuropa	yes	4.02
42	Medium chain acyl-CoA dehydrogenase deficiency	1-5 / 10 000	11.49	Netherlands	16.9	Prevalence at birth	Incidence	22630369[PMID]	Validated	44409.2	Mitteleuropa	yes	11.49
42	Medium chain acyl-CoA dehydrogenase deficiency	1-9 / 100 000	4.3	Canada	37.2	Prevalence at birth	Incidence	23543005[PMID]	Validated	44409.2	Nordamerika	yes	4.3
42	Medium chain acyl-CoA dehydrogenase deficiency	1-5 / 10 000	11.1	Denmark	5.6	Prevalence at birth	Incidence	22542437[PMID]	Validated	44409.2	Nordamerika	yes	11.1
42	Medium chain acyl-CoA dehydrogenase deficiency	1-9 / 100 000	6.85	Worldwide	7600	Point prevalence	Prevalence	ORPHANET_16763904[PMID]	Validated	44409.2	Worldwide	yes	6.85
42	Medium chain acyl-CoA dehydrogenase deficiency	1-5 / 10 000	12	Europe	746.4	Prevalence at birth	Incidence	Haute Autorité de Santé 2011[INST]	Validated	44409.2	Europa	yes	12
42	Medium chain acyl-CoA dehydrogenase deficiency	1-9 / 100 000	4.35	Italy	60.6	Prevalence at birth	Incidence	24294134[PMID]	Validated	44409.2	Südeuropa	yes	4.35
42	Medium chain acyl-CoA dehydrogenase deficiency	1-9 / 100 000	4.5	Czech Republic	10.5	Prevalence at birth	Incidence	31241292[PMID]	Validated	44409.2	Mitteleuropa	yes	4.5
42	Medium chain acyl-CoA dehydrogenase deficiency	1-9 / 100 000	8.5	Portugal	10.3	Prevalence at birth	Incidence	23842438[PMID]	Validated	44409.2	Westeuropa	yes	8.5
43	X-linked adrenoleukodystrophy	1-5 / 10 000	2.0639	United States	328	Prevalence at birth	Incidence	PMID: 31074578	Validated	44409.2	Nordamerika	yes	2.0639
44	Neonatal adrenoleukodystrophy	1-9 / 100 000	1.2	Italy	60.6	Prevalence at birth	Incidence	11953730[PMID]	Validated	44409.2	Südeuropa	yes	1.2
45	Adenosine monophosphate deaminase deficiency		100	Worldwide	7600	Cases/families	Prevalence	[EXPERT]	Validated	44409.2	Worldwide	yes	0.00131579
46	Adenylosuccinate lyase deficiency		56	Worldwide	7600	Cases/families	Prevalence	18830228[PMID]	Validated	44409.2	Worldwide	yes	0.000736842
47	X-linked agammaglobulinemia	1-9 / 1 000 000	0.26	United States	328	Prevalence at birth	Incidence	16862044[PMID]	Validated	44409.2	Nordamerika	yes	0.26
47	X-linked agammaglobulinemia	<1 / 1 000 000	0.09	Poland	38.4	Point prevalence	Prevalence	19419768[PMID]	Validated	44409.2	Mitteleuropa	yes	0.09
47	X-linked agammaglobulinemia	<1 / 1 000 000	0.07	United States	328	Point prevalence	Prevalence	16862044[PMID]	Validated	44409.2	Nordamerika	yes	0.07
47	X-linked agammaglobulinemia	<1 / 1 000 000	0.06	Spain	46.7	Point prevalence	Prevalence	19419768[PMID]	Validated	44409.2	Westeuropa	yes	0.06
47	X-linked agammaglobulinemia	1-9 / 1 000 000	0.22	Worldwide	7600	Point prevalence	Prevalence	[EXPERT]	Validated	44409.2	Worldwide	yes	0.22
47	X-linked agammaglobulinemia	1-9 / 1 000 000	0.21	Italy	60.6	Point prevalence	Prevalence	19419768[PMID]	Validated	44409.2	Südeuropa	yes	0.21
47	X-linked agammaglobulinemia	<1 / 1 000 000	0.08	United Kingdom	66.4	Point prevalence	Prevalence	19419768[PMID]	Validated	44409.2	Südeuropa	yes	0.08
47	X-linked agammaglobulinemia	1-9 / 1 000 000	0.18	France	65.1	Point prevalence	Prevalence	19419768[PMID]	Validated	44409.2	Mitteleuropa	yes	0.18
47	X-linked agammaglobulinemia	<1 / 1 000 000	0.03	Germany	82.8	Point prevalence	Prevalence	19419768[PMID]	Validated	44409.2	Mitteleuropa	yes	0.03
49	Penile agenesis		80	Worldwide	7600	Cases/families	Prevalence	25786436[PMID]	Validated	44409.2	Worldwide	yes	0.00105263
50	Aicardi syndrome	1-9 / 100 000	1.07	Netherlands	16.9	Prevalence at birth	Incidence	18182643[PMID]	Validated	44409.2	Mitteleuropa	yes	1.07
50	Aicardi syndrome	1-9 / 1 000 000	0.95	United States	328	Prevalence at birth	Incidence	18182643[PMID]	Validated	44409.2	Nordamerika	yes	0.95
51	Aicardi-Goutières syndrome	1-5 / 10 000	10	Europe	746.4	Point prevalence	Prevalence	European Medicines Agency 2015[INST]	Validated	44409.2	Europa	yes	10
52	Alagille syndrome	1-9 / 1 000 000	0.8	Europe	746.4	Prevalence at birth	Incidence	EUROCAT European surveillance of congenital anomalies 2005-2012[REG]	Validated	44409.2	Europa	yes	0.8
53	Albers-Schönberg osteopetrosis	1-9 / 100 000	5.5	Denmark	5.6	Point prevalence	Prevalence	3829443[PMID]	Validated	44409.2	Nordamerika	yes	5.5
53	Albers-Schönberg osteopetrosis	1-9 / 100 000	5	Europe	746.4	Point prevalence	Prevalence	[EXPERT]	Validated	44409.2	Europa	yes	5
54	X-linked recessive ocular albinism	1-9 / 1 000 000	0.58	Europe	746.4	Prevalence at birth	Incidence	[EXPERT]_ORPHANET	Validated	44409.2	Europa	yes	0.58
54	X-linked recessive ocular albinism	1-9 / 100 000	1	United States	328	Prevalence at birth	Incidence	20301517[PMID]	Validated	44409.2	Nordamerika	yes	1
54	X-linked recessive ocular albinism	1-9 / 1 000 000	0.84	Denmark	5.6	Prevalence at birth	Incidence	9887374[PMID]_[EXPERT]	Validated	44409.2	Nordamerika	yes	0.84
55	Oculocutaneous albinism	1-9 / 100 000	5.9	Worldwide	7600	Point prevalence	Prevalence	17980020[PMID]_[EXPERT]	Validated	44409.2	Worldwide	yes	5.9
55	Oculocutaneous albinism	1-9 / 100 000	3.9	Denmark	5.6	Prevalence at birth	Incidence	19060277[PMID]	Validated	44409.2	Nordamerika	yes	3.9
56	Alkaptonuria	1-9 / 1 000 000	0.15	France	65.1	Prevalence at birth	Incidence	21927854[PMID]	Validated	44409.2	Mitteleuropa	yes	0.15
59	Allan-Herndon-Dudley syndrome		320	Worldwide	7600	Cases/families	Prevalence	25905294[PMID]	Validated	44409.2	Worldwide	yes	0.00421053
60	Alpha-1-antitrypsin deficiency	1-5 / 10 000	20	Europe	746.4	Point prevalence	Prevalence	European Medicines Agency 2016[INST]	Validated	44409.2	Europa	yes	20
60	Alpha-1-antitrypsin deficiency	1-5 / 10 000	47.5	Ireland	4.7	Point prevalence	Prevalence	21752289[PMID]	Validated	44409.2	Nordeuropa	yes	47.5
60	Alpha-1-antitrypsin deficiency	6-9 / 10 000	63.5	Sweden	9.8	Prevalence at birth	Incidence	1083485[PMID]_18565211[PMID]	Validated	44409.2	Nordeuropa	yes	63.5
60	Alpha-1-antitrypsin deficiency	1-5 / 10 000	25	Germany	82.8	Point prevalence	Prevalence	18855308[PMID]	Validated	44409.2	Mitteleuropa	yes	25
60	Alpha-1-antitrypsin deficiency	1-5 / 10 000	17	United States	328	Prevalence at birth	Incidence	10954251[PMID]_18565211[PMID]	Validated	44409.2	Nordamerika	yes	17
61	Alpha-mannosidosis	<1 / 1 000 000	0.07	Sweden	9.8	Prevalence at birth	Incidence	25274184[PMID]	Validated	44409.2	Nordeuropa	yes	0.07
61	Alpha-mannosidosis	1-9 / 1 000 000	0.38	Czech Republic	10.5	Prevalence at birth	Incidence	20490927[PMID]	Validated	44409.2	Mitteleuropa	yes	0.38
61	Alpha-mannosidosis	1-9 / 1 000 000	0.1	Europe	746.4	Point prevalence	Prevalence	European Medicines Agency 2005[INST]	Validated	44409.2	Europa	yes	0.1
61	Alpha-mannosidosis	<1 / 1 000 000	0.09	Netherlands	16.9	Prevalence at birth	Incidence	10480370[PMID]	Validated	44409.2	Mitteleuropa	yes	0.09
61	Alpha-mannosidosis	1-9 / 1 000 000	0.12	Portugal	10.3	Prevalence at birth	Incidence	14685153[PMID]	Validated	44409.2	Westeuropa	yes	0.12
62	Alpha-sarcoglycan-related limb-girdle muscular dystrophy R3	<1 / 1 000 000	0.07	United Kingdom	66.4	Point prevalence	Prevalence	19767415[PMID]	Validated	44409.2	Südeuropa	yes	0.07
64	Alström syndrome		950	Worldwide	7600	Cases/families	Prevalence	[EXPERT]	Validated	44409.2	Worldwide	yes	0.0125
65	Leber congenital amaurosis	1-9 / 100 000	2.5	Worldwide	7600	Point prevalence	Prevalence	ORPHANET_[EXPERT]_20301475[PMID]	Validated	44409.2	Worldwide	yes	2.5
65	Leber congenital amaurosis	1-9 / 100 000	1.23	United States	328	Point prevalence	Prevalence	17964524[PMID]	Validated	44409.2	Nordamerika	yes	1.23
70	Proximal spinal muscular atrophy	1-9 / 100 000	2.6	Europe	746.4	Annual incidence	Prevalence	European Medicines Agency[INST]	Validated	44409.2	Europa	yes	2.6
71	Chylomicron retention disease		55	Worldwide	7600	Cases/families	Prevalence	ORPHANET	Validated	44409.2	Worldwide	yes	0.000723684
72	Angelman syndrome	1-9 / 100 000	5	Spain	46.7	Prevalence at birth	Incidence	12373673[PMID]	Validated	44409.2	Westeuropa	yes	5
72	Angelman syndrome	1-9 / 100 000	1.3	Europe	746.4	Prevalence at birth	Incidence	EUROCAT European surveillance of congenital anomalies 2005-2012[REG]	Validated	44409.2	Europa	yes	1.3
72	Angelman syndrome	1-9 / 1 000 000	0.5	Denmark	5.6	Prevalence at birth	Incidence	23913711[PMID]	Validated	44409.2	Nordamerika	yes	0.5
72	Angelman syndrome	1-9 / 100 000	7.5	Worldwide	7600	Point prevalence	Prevalence	20301323[PMID]_21587322[PMID]_[EXPERT]_ORPHANET	Validated	44409.2	Worldwide	yes	7.5
72	Angelman syndrome	1-9 / 100 000	4	United Kingdom	66.4	Point prevalence	Prevalence	21152085[PMID]	Validated	44409.2	Südeuropa	yes	4
72	Angelman syndrome	1-9 / 100 000	8.3	Spain	46.7	Point prevalence	Prevalence	12373673[PMID]	Validated	44409.2	Westeuropa	yes	8.3
72	Angelman syndrome	1-5 / 10 000	10	Denmark	5.6	Point prevalence	Prevalence	7573182[PMID]	Validated	44409.2	Nordamerika	yes	10
73	Gorham-Stout disease		300	Worldwide	7600	Cases/families	Prevalence	[EXPERT]_20972870[PMID]_23897792[PMID]_25227772[PMID]	Validated	44409.2	Worldwide	yes	0.00394737
76	Strongyloidiasis	<1 / 1 000 000	0.06	Spain	46.7	Annual incidence	Prevalence	29284005[PMID]	Validated	44409.2	Westeuropa	yes	0.06
79	Congenital alpha2-antiplasmin deficiency		40	Worldwide	7600	Cases/families	Prevalence	23396430[PMID]	Validated	44409.2	Worldwide	yes	0.000526316
81	Antisynthetase syndrome	1-9 / 100 000	3.5	Worldwide	7600	Point prevalence	Prevalence	[EXPERT]	Validated	44409.2	Worldwide	yes	3.5
83	Antley-Bixler syndrome		34	Worldwide	7600	Cases/families	Prevalence	ORPHANET	Validated	44409.2	Worldwide	yes	0.000447368
84	Fanconi anemia	1-9 / 1 000 000	0.62	Europe	746.4	Prevalence at birth	Incidence	[EXPERT]	Validated	44409.2	Europa	yes	0.62
84	Fanconi anemia	1-9 / 1 000 000	0.3	Europe	746.4	Point prevalence	Prevalence	20824457[PMID]_European Medicines Agency 2018[INST]	Validated	44409.2	Europa	yes	0.3
85	Congenital dyserythropoietic anemia		740	Worldwide	7600	Cases/families	Prevalence	20665989[PMID]	Validated	44409.2	Worldwide	yes	0.00973684
87	Apert syndrome	1-9 / 100 000	1.2	United States	328	Point prevalence	Prevalence	9375719[PMID]	Validated	44409.2	Nordamerika	yes	1.2
87	Apert syndrome	1-9 / 100 000	1.47	Canada	37.2	Prevalence at birth	Incidence	1303629[PMID]_1602157[PMID]	Validated	44409.2	Nordamerika	yes	1.47
87	Apert syndrome	1-9 / 100 000	1.47	Canada	37.2	Point prevalence	Prevalence	1303629[PMID]_1602157[PMID]	Validated	44409.2	Nordamerika	yes	1.47
87	Apert syndrome	1-9 / 100 000	1.1	Spain	46.7	Prevalence at birth	Incidence	10666902[PMID]	Validated	44409.2	Westeuropa	yes	1.1
87	Apert syndrome	1-9 / 100 000	1.1	Spain	46.7	Point prevalence	Prevalence	10666902[PMID]	Validated	44409.2	Westeuropa	yes	1.1
87	Apert syndrome	1-9 / 100 000	1.2	United States	328	Prevalence at birth	Incidence	9375719[PMID]	Validated	44409.2	Nordamerika	yes	1.2
90	Argininemia	1-9 / 1 000 000	0.27	United States	328	Prevalence at birth	Incidence	8794176[PMID]	Validated	44409.2	Nordamerika	yes	0.27
91	Aromatase deficiency		38	Worldwide	7600	Cases/families	Prevalence	27256151[PMID]_27693882[PMID]_29324451[PMID]_29553041[PMID]	Validated	44409.2	Worldwide	yes	0.0005
92	Juvenile idiopathic arthritis	1-9 / 100 000	4.7	France	65.1	Point prevalence	Prevalence	Haute Autorité de Santé 2009[INST]_ORPHANET_16821272[PMID]	Validated	44409.2	Mitteleuropa	yes	4.7
92	Juvenile idiopathic arthritis	1-9 / 100 000	1.5	Europe	746.4	Annual incidence	Prevalence	[EXPERT]_ORPHANET	Validated	44409.2	Europa	yes	1.5
92	Juvenile idiopathic arthritis	1-5 / 10 000	13	Czech Republic	10.5	Annual incidence	Prevalence	17181917[PMID]	Validated	44409.2	Mitteleuropa	yes	13
93	Aspartylglucosaminuria	1-9 / 1 000 000	0.62	Sweden	9.8	Prevalence at birth	Incidence	25274184[PMID]	Validated	44409.2	Nordeuropa	yes	0.62
94	Astrocytoma	1-9 / 100 000	4.786	Italy	60.6	Annual incidence	Prevalence	RARECARE surveillance of rare cancers in Europe[REG]	Validated	44409.2	Südeuropa	yes	4.786
94	Astrocytoma	1-9 / 100 000	4.909	Austria	8.5	Annual incidence	Prevalence	RARECARE surveillance of rare cancers in Europe[REG]	Validated	44409.2	Mitteleuropa	yes	4.909
94	Astrocytoma	1-9 / 100 000	5.777	Belgium	11.3	Annual incidence	Prevalence	RARECARE surveillance of rare cancers in Europe[REG]	Validated	44409.2	Mitteleuropa	yes	5.777
94	Astrocytoma	1-9 / 100 000	4.251	Czech Republic	10.5	Annual incidence	Prevalence	RARECARE surveillance of rare cancers in Europe[REG]	Validated	44409.2	Mitteleuropa	yes	4.251
94	Astrocytoma	1-9 / 100 000	5.087	Spain	46.7	Annual incidence	Prevalence	RARECARE surveillance of rare cancers in Europe[REG]	Validated	44409.2	Westeuropa	yes	5.087
94	Astrocytoma	1-9 / 100 000	4.8	Europe	746.4	Annual incidence	Prevalence	RARECARE surveillance of rare cancers in Europe[REG]	Validated	44409.2	Europa	yes	4.8
94	Astrocytoma	1-9 / 100 000	2.5	Europe	746.4	Point prevalence	Prevalence	22033323[PMID]_RARECARE surveillance of rare cancers in Europe[REG]_ ORPHANET	Validated	44409.2	Europa	yes	2.5
94	Astrocytoma	1-9 / 100 000	5.829	Germany	82.8	Annual incidence	Prevalence	RARECARE surveillance of rare cancers in Europe[REG]	Validated	44409.2	Mitteleuropa	yes	5.829
94	Astrocytoma	1-9 / 100 000	5.574	Switzerland	8.3	Annual incidence	Prevalence	RARECARE surveillance of rare cancers in Europe[REG]	Validated	44409.2	Mitteleuropa	yes	5.574
94	Astrocytoma	1-9 / 100 000	4.544	Netherlands	16.9	Annual incidence	Prevalence	RARECARE surveillance of rare cancers in Europe[REG]	Validated	44409.2	Mitteleuropa	yes	4.544
94	Astrocytoma	1-9 / 100 000	5.591	United Kingdom	66.4	Annual incidence	Prevalence	RARECARE surveillance of rare cancers in Europe[REG]	Validated	44409.2	Südeuropa	yes	5.591
94	Astrocytoma	1-9 / 100 000	5.147	Ireland	4.7	Annual incidence	Prevalence	RARECARE surveillance of rare cancers in Europe[REG]	Validated	44409.2	Nordeuropa	yes	5.147
94	Astrocytoma	1-9 / 100 000	3.543	Poland	38.4	Annual incidence	Prevalence	RARECARE surveillance of rare cancers in Europe[REG]	Validated	44409.2	Mitteleuropa	yes	3.543
94	Astrocytoma	1-9 / 100 000	3.931	Portugal	10.3	Annual incidence	Prevalence	RARECARE surveillance of rare cancers in Europe[REG]	Validated	44409.2	Westeuropa	yes	3.931
95	Friedreich ataxia	1-9 / 100 000	6.2	Spain	46.7	Prevalence at birth	Incidence	2043954[PMID]_7898602[PMID]	Validated	44409.2	Westeuropa	yes	6.2
95	Friedreich ataxia	1-9 / 1 000 000	0.9	Portugal	10.3	Point prevalence	Prevalence	23609960[PMID]	Validated	44409.2	Westeuropa	yes	0.9
95	Friedreich ataxia	1-9 / 100 000	2.3	France	65.1	Point prevalence	Prevalence	9207112 [PMID]_23859338[PMID]	Validated	44409.2	Mitteleuropa	yes	2.3
95	Friedreich ataxia	1-9 / 100 000	1.1	Italy	60.6	Point prevalence	Prevalence	2225525[PMID]_7793232[PMID]	Validated	44409.2	Südeuropa	yes	1.1
95	Friedreich ataxia	1-9 / 100 000	2.8	Italy	60.6	Prevalence at birth	Incidence	2225525[PMID]_7793232[PMID]	Validated	44409.2	Südeuropa	yes	2.8
95	Friedreich ataxia	1-9 / 1 000 000	0.24	Sweden	9.8	Point prevalence	Prevalence	11810294[PMID]_23859338[PMID]	Validated	44409.2	Nordeuropa	yes	0.24
95	Friedreich ataxia	1-9 / 1 000 000	0.27	Czech Republic	10.5	Point prevalence	Prevalence	15726025[PMID]_23859338[PMID]	Validated	44409.2	Mitteleuropa	yes	0.27
95	Friedreich ataxia	1-9 / 100 000	2	Europe	746.4	Point prevalence	Prevalence	20301458[PMID]_23859338[PMID]	Validated	44409.2	Europa	yes	2
95	Friedreich ataxia	1-9 / 100 000	1.8	United Kingdom	66.4	Point prevalence	Prevalence	19347027[PMID]	Validated	44409.2	Südeuropa	yes	1.8
95	Friedreich ataxia	1-9 / 100 000	2.1	Germany	82.8	Point prevalence	Prevalence	9187683[PMID]_23859338[PMID]	Validated	44409.2	Mitteleuropa	yes	2.1
96	Ataxia with vitamin E deficiency	1-9 / 1 000 000	0.33	Europe	746.4	Point prevalence	Prevalence	[EXPERT]	Validated	44409.2	Europa	yes	0.33
99	Autosomal dominant cerebellar ataxia	1-9 / 100 000	3	Netherlands	16.9	Point prevalence	Prevalence	11889231[PMID]	Validated	44409.2	Mitteleuropa	yes	3
99	Autosomal dominant cerebellar ataxia	1-9 / 100 000	2.7	Worldwide	7600	Point prevalence	Prevalence	24603320[PMID]	Validated	44409.2	Worldwide	yes	2.7
99	Autosomal dominant cerebellar ataxia	1-9 / 100 000	5.6	Europe	746.4	Point prevalence	Prevalence	23609960[PMID]	Validated	44409.2	Europa	yes	5.6
99	Autosomal dominant cerebellar ataxia	1-9 / 100 000	5.6	Portugal	10.3	Point prevalence	Prevalence	23609960[PMID]	Validated	44409.2	Westeuropa	yes	5.6
99	Autosomal dominant cerebellar ataxia	1-9 / 1 000 000	0.9	Italy	60.6	Point prevalence	Prevalence	7793232[PMID]	Validated	44409.2	Südeuropa	yes	0.9
100	Ataxia-telangiectasia	1-9 / 100 000	1.7	United States	328	Prevalence at birth	Incidence	20301790[PMID]_21569628[PMID]	Validated	44409.2	Nordamerika	yes	1.7
100	Ataxia-telangiectasia	1-9 / 1 000 000	0.15	Portugal	10.3	Point prevalence	Prevalence	23609960[PMID]	Validated	44409.2	Westeuropa	yes	0.15
100	Ataxia-telangiectasia	1-9 / 1 000 000	0.49	Europe	746.4	Point prevalence	Prevalence	ORPHANET_19339254[PMID]_23609960[PMID]_19440741[PMID]_1512613[PMID]	Validated	44409.2	Europa	yes	0.49
100	Ataxia-telangiectasia	1-9 / 100 000	1.19	Italy	60.6	Point prevalence	Prevalence	1512613[PMID]	Validated	44409.2	Südeuropa	yes	1.19
100	Ataxia-telangiectasia	1-9 / 1 000 000	0.25	France	65.1	Point prevalence	Prevalence	19440741[PMID]	Validated	44409.2	Mitteleuropa	yes	0.25
102	Multiple system atrophy	1-9 / 100 000	2.1	Sweden	9.8	Annual incidence	Prevalence	20108376[PMID]	Validated	44409.2	Nordeuropa	yes	2.1
102	Multiple system atrophy	1-9 / 100 000	4.9	Italy	60.6	Point prevalence	Prevalence	9613728[PMID]	Validated	44409.2	Südeuropa	yes	4.9
102	Multiple system atrophy	1-9 / 100 000	1.9	France	65.1	Point prevalence	Prevalence	10841152[PMID]_15272223[PMID]	Validated	44409.2	Mitteleuropa	yes	1.9
102	Multiple system atrophy	1-9 / 100 000	3.5	Worldwide	7600	Point prevalence	Prevalence	[EXPERT]	Validated	44409.2	Worldwide	yes	3.5
102	Multiple system atrophy	1-9 / 100 000	1.8	Worldwide	7600	Annual incidence	Prevalence	[EXPERT]	Validated	44409.2	Worldwide	yes	1.8
102	Multiple system atrophy	1-9 / 1 000 000	0.6	United States	328	Annual incidence	Prevalence	9371909[PMID]	Validated	44409.2	Nordamerika	yes	0.6
102	Multiple system atrophy	1-9 / 100 000	4.4	United Kingdom	66.4	Point prevalence	Prevalence	10577638[PMID]	Validated	44409.2	Südeuropa	yes	4.4
104	Leber hereditary optic neuropathy	1-9 / 100 000	2.3	Europe	746.4	Point prevalence	Prevalence	21928272[PMID]	Validated	44409.2	Europa	yes	2.3
104	Leber hereditary optic neuropathy	1-9 / 100 000	2.6	Netherlands	16.9	Point prevalence	Prevalence	16564802[PMID]	Validated	44409.2	Mitteleuropa	yes	2.6
104	Leber hereditary optic neuropathy	1-9 / 100 000	4.3	Worldwide	7600	Point prevalence	Prevalence	[EXPERT]	Validated	44409.2	Worldwide	yes	4.3
104	Leber hereditary optic neuropathy	1-9 / 100 000	1.85	Denmark	5.6	Point prevalence	Prevalence	27007794[PMID]	Validated	44409.2	Nordamerika	yes	1.85
107	BOR syndrome	1-9 / 100 000	2.5	Canada	37.2	Point prevalence	Prevalence	7468659[PMID]_[EXPERT]	Validated	44409.2	Nordamerika	yes	2.5
110	Bardet-Biedl syndrome	1-9 / 1 000 000	0.5	Europe	746.4	Prevalence at birth	Incidence	EUROCAT European surveillance of congenital anomalies 2005-2012[REG]	Validated	44409.2	Europa	yes	0.5
110	Bardet-Biedl syndrome	1-9 / 1 000 000	0.6	Switzerland	8.3	Point prevalence	Prevalence	5367041[PMID]	Validated	44409.2	Mitteleuropa	yes	0.6
110	Bardet-Biedl syndrome	1-9 / 1 000 000	0.8	United Kingdom	66.4	Point prevalence	Prevalence	9039982[PMID]	Validated	44409.2	Südeuropa	yes	0.8
110	Bardet-Biedl syndrome	1-9 / 1 000 000	0.7	Europe	746.4	Point prevalence	Prevalence	5367041[PMID]_ORPHANET_[EXPERT]	Validated	44409.2	Europa	yes	0.7
110	Bardet-Biedl syndrome	1-9 / 100 000	1	United States	328	Point prevalence	Prevalence	20949666[PMID]	Validated	44409.2	Nordamerika	yes	1
111	Barth syndrome	1-9 / 1 000 000	0.71	United Kingdom	66.4	Prevalence at birth	Incidence	23398819[PMID]_[EXPERT]	Validated	44409.2	Südeuropa	yes	0.71
111	Barth syndrome	1-9 / 1 000 000	0.15	France	65.1	Prevalence at birth	Incidence	23656970[PMID]	Validated	44409.2	Mitteleuropa	yes	0.15
111	Barth syndrome	1-9 / 1 000 000	0.29	United States	328	Prevalence at birth	Incidence	[EXPERT]	Validated	44409.2	Nordamerika	yes	0.29
111	Barth syndrome	1-9 / 1 000 000	0.22	Europe	746.4	Point prevalence	Prevalence	[EXPERT]	Validated	44409.2	Europa	yes	0.22
112	Bartter syndrome	1-9 / 1 000 000	0.12	Sweden	9.8	Annual incidence	Prevalence	3421146[PMID]	Validated	44409.2	Nordeuropa	yes	0.12
112	Bartter syndrome	1-9 / 1 000 000	0.1	Europe	746.4	Annual incidence	Prevalence	[EXPERT]	Validated	44409.2	Europa	yes	0.1
113	Bazex-Dupré-Christol syndrome		143	Worldwide	7600	Cases/families	Prevalence	ORPHANET	Validated	44409.2	Worldwide	yes	0.00188158
114	Auriculoosteodysplasia		2	Worldwide	7600	Cases/families	Prevalence	6065451[PMID]	Validated	44409.2	Worldwide	yes	2.63158e-05
116	Beckwith-Wiedemann syndrome	1-5 / 10 000	10	Italy	60.6	Prevalence at birth	Incidence	23918458[PMID]	Validated	44409.2	Südeuropa	yes	10
116	Beckwith-Wiedemann syndrome	1-9 / 100 000	3.5	Europe	746.4	Prevalence at birth	Incidence	EUROCAT European surveillance of congenital anomalies 2005-2012[REG]	Validated	44409.2	Europa	yes	3.5
116	Beckwith-Wiedemann syndrome	1-9 / 100 000	1.3	Spain	46.7	Prevalence at birth	Incidence	10199027[PMID]	Validated	44409.2	Westeuropa	yes	1.3
117	Behçet disease	1-9 / 100 000	5.2	United States	328	Point prevalence	Prevalence	19405011[PMID]	Validated	44409.2	Nordamerika	yes	5.2
117	Behçet disease	1-9 / 1 000 000	0.66	Spain	46.7	Annual incidence	Prevalence	10743812[PMID]	Validated	44409.2	Westeuropa	yes	0.66
117	Behçet disease	1-9 / 1 000 000	0.24	Italy	60.6	Annual incidence	Prevalence	17266063[PMID]	Validated	44409.2	Südeuropa	yes	0.24
117	Behçet disease	1-9 / 100 000	1.5	Portugal	10.3	Point prevalence	Prevalence	10519357[PMID]	Validated	44409.2	Westeuropa	yes	1.5
117	Behçet disease	1-9 / 100 000	1.2	Sweden	9.8	Point prevalence	Prevalence	7904097[PMID]	Validated	44409.2	Nordeuropa	yes	1.2
117	Behçet disease	1-9 / 100 000	7.1	France	65.1	Point prevalence	Prevalence	19035493[PMID]	Validated	44409.2	Mitteleuropa	yes	7.1
117	Behçet disease	1-9 / 100 000	3.8	Italy	60.6	Point prevalence	Prevalence	17266063[PMID]	Validated	44409.2	Südeuropa	yes	3.8
118	Beta-mannosidosis	1-9 / 1 000 000	0.13	Netherlands	16.9	Prevalence at birth	Incidence	10480370[PMID]	Validated	44409.2	Mitteleuropa	yes	0.13
118	Beta-mannosidosis	1-9 / 1 000 000	0.12	Portugal	10.3	Prevalence at birth	Incidence	14685153[PMID]	Validated	44409.2	Westeuropa	yes	0.12
118	Beta-mannosidosis	1-9 / 1 000 000	0.16	Czech Republic	10.5	Prevalence at birth	Incidence	20490927[PMID]	Validated	44409.2	Mitteleuropa	yes	0.16
118	Beta-mannosidosis	1-9 / 1 000 000	0.14	Europe	746.4	Prevalence at birth	Incidence	14685153[PMID]_10480370[PMID]_20490927[PMID]	Validated	44409.2	Europa	yes	0.14
119	Beta-sarcoglycan-related limb-girdle muscular dystrophy R4	1-9 / 1 000 000	0.1	Europe	746.4	Point prevalence	Prevalence	European Medicines Agency 2011[INST]	Validated	44409.2	Europa	yes	0.1
119	Beta-sarcoglycan-related limb-girdle muscular dystrophy R4	<1 / 1 000 000	0.07	United Kingdom	66.4	Point prevalence	Prevalence	19767415[PMID]	Validated	44409.2	Südeuropa	yes	0.07
123	Björnstad syndrome		33	Worldwide	7600	Cases/families	Prevalence	11807445[PMID]	Validated	44409.2	Worldwide	yes	0.000434211
124	Blackfan-Diamond anemia	1-9 / 1 000 000	0.65	Italy	60.6	Prevalence at birth	Incidence	10192448[PMID]	Validated	44409.2	Südeuropa	yes	0.65
124	Blackfan-Diamond anemia	1-9 / 1 000 000	0.75	United States	328	Prevalence at birth	Incidence	18671700[PMID]	Validated	44409.2	Nordamerika	yes	0.75
124	Blackfan-Diamond anemia	1-9 / 1 000 000	0.5	United Kingdom	66.4	Prevalence at birth	Incidence	8826887[PMID]	Validated	44409.2	Südeuropa	yes	0.5
124	Blackfan-Diamond anemia	1-9 / 1 000 000	0.67	Europe	746.4	Prevalence at birth	Incidence	20824457[PMID]_[EXPERT]	Validated	44409.2	Europa	yes	0.67
125	Bloom syndrome		300	Worldwide	7600	Cases/families	Prevalence	20301572[PMID]	Validated	44409.2	Worldwide	yes	0.00394737
127	Borjeson-Forssman-Lehmann syndrome		50	Worldwide	7600	Cases/families	Prevalence	22190899[PMID]_15994862[PMID]_14756673[PMID]_[EXPERT]	Validated	44409.2	Worldwide	yes	0.000657895
131	Budd-Chiari syndrome	1-9 / 1 000 000	0.1	Worldwide	7600	Annual incidence	Prevalence	30528513[PMID]	Validated	44409.2	Worldwide	yes	0.1
131	Budd-Chiari syndrome	<1 / 1 000 000	0.04	France	65.1	Annual incidence	Prevalence	19433611[PMID]	Validated	44409.2	Mitteleuropa	yes	0.04
131	Budd-Chiari syndrome	1-9 / 100 000	1.5	Europe	746.4	Point prevalence	Prevalence	[EXPERT]	Validated	44409.2	Europa	yes	1.5
131	Budd-Chiari syndrome	1-9 / 100 000	1.1	Worldwide	7600	Point prevalence	Prevalence	30528513[PMID]	Validated	44409.2	Worldwide	yes	1.1
131	Budd-Chiari syndrome	<1 / 1 000 000	0.08	Sweden	9.8	Annual incidence	Prevalence	18694401[PMID]	Validated	44409.2	Nordeuropa	yes	0.08
131	Budd-Chiari syndrome	1-9 / 1 000 000	0.21	Italy	60.6	Annual incidence	Prevalence	28180235[PMID]	Validated	44409.2	Südeuropa	yes	0.21
131	Budd-Chiari syndrome	1-9 / 1 000 000	0.14	Sweden	9.8	Point prevalence	Prevalence	18694401[PMID]	Validated	44409.2	Nordeuropa	yes	0.14
131	Budd-Chiari syndrome	<1 / 1 000 000	0.05	Denmark	5.6	Annual incidence	Prevalence	2010159[PMID]	Validated	44409.2	Nordamerika	yes	0.05
134	Beta-ketothiolase deficiency	1-9 / 1 000 000	0.43	United States	328	Prevalence at birth	Incidence	21669895[PMID]_[EXPERT]	Validated	44409.2	Nordamerika	yes	0.43
135	CACH syndrome		148	Worldwide	7600	Cases/families	Prevalence	ORPHANET	Validated	44409.2	Worldwide	yes	0.00194737
136	Cerebral autosomal dominant arteriopathy-subcortical infarcts-leukoencephalopathy	1-9 / 100 000	3	Europe	746.4	Point prevalence	Prevalence	12146805[PMID]_15834040[PMID]_22422895[PMID]_[EXPERT]_ORPHANET	Validated	44409.2	Europa	yes	3
136	Cerebral autosomal dominant arteriopathy-subcortical infarcts-leukoencephalopathy	1-9 / 100 000	2	United Kingdom	66.4	Point prevalence	Prevalence	22422895[PMID]_15834040[PMID]_ [EXPERT]	Validated	44409.2	Südeuropa	yes	2
137	Congenital disorder of glycosylation	1-9 / 100 000	1.5	Europe	746.4	Prevalence at birth	Incidence	ORPHANET	Validated	44409.2	Europa	yes	1.5
138	CHARGE syndrome	1-9 / 100 000	9	Europe	746.4	Point prevalence	Prevalence	European Medicines Agency 2019[INST]	Validated	44409.2	Europa	yes	9
138	CHARGE syndrome	1-9 / 100 000	3.5	Canada	37.2	Prevalence at birth	Incidence	15637722[PMID]	Validated	44409.2	Nordamerika	yes	3.5
139	CHILD syndrome		60	Worldwide	7600	Cases/families	Prevalence	20929975[PMID]	Validated	44409.2	Worldwide	yes	0.000789474
140	Campomelic dysplasia	1-9 / 1 000 000	0.33	Europe	746.4	Prevalence at birth	Incidence	[EXPERT]	Validated	44409.2	Europa	yes	0.33
141	Canavan disease	1-9 / 100 000	1	Worldwide	7600	Prevalence at birth	Incidence	[EXPERT]	Validated	44409.2	Worldwide	yes	1
142	Anaplastic thyroid carcinoma	1-9 / 1 000 000	0.1	Europe	746.4	Point prevalence	Prevalence	European Medicines Agency 2004[INST]	Validated	44409.2	Europa	yes	0.1
142	Anaplastic thyroid carcinoma	1-9 / 1 000 000	0.17	Europe	746.4	Annual incidence	Prevalence	RARECARE surveillance of rare cancers in Europe 2011[REG]	Validated	44409.2	Europa	yes	0.17
143	Parathyroid carcinoma	<1 / 1 000 000	0.027	Belgium	11.3	Annual incidence	Prevalence	RARECARE surveillance of rare cancers in Europe[REG]	Validated	44409.2	Mitteleuropa	yes	0.027
143	Parathyroid carcinoma	<1 / 1 000 000	0.005	Poland	38.4	Annual incidence	Prevalence	RARECARE surveillance of rare cancers in Europe[REG]	Validated	44409.2	Mitteleuropa	yes	0.005
143	Parathyroid carcinoma	<1 / 1 000 000	0.052	Italy	60.6	Annual incidence	Prevalence	RARECARE surveillance of rare cancers in Europe[REG]	Validated	44409.2	Südeuropa	yes	0.052
143	Parathyroid carcinoma	<1 / 1 000 000	0.015	Austria	8.5	Annual incidence	Prevalence	RARECARE surveillance of rare cancers in Europe[REG]	Validated	44409.2	Mitteleuropa	yes	0.015
143	Parathyroid carcinoma	<1 / 1 000 000	0.008	Portugal	10.3	Annual incidence	Prevalence	RARECARE surveillance of rare cancers in Europe[REG]	Validated	44409.2	Westeuropa	yes	0.008
143	Parathyroid carcinoma	1-9 / 1 000 000	0.28	Europe	746.4	Lifetime Prevalence	Prevalence	RARECARE surveillance of rare cancers in Europe[REG]	Validated	44409.2	Europa	yes	0.28
143	Parathyroid carcinoma	<1 / 1 000 000	0.011	Switzerland	8.3	Annual incidence	Prevalence	RARECARE surveillance of rare cancers in Europe[REG]	Validated	44409.2	Mitteleuropa	yes	0.011
143	Parathyroid carcinoma	<1 / 1 000 000	0.045	Spain	46.7	Annual incidence	Prevalence	RARECARE surveillance of rare cancers in Europe[REG]	Validated	44409.2	Westeuropa	yes	0.045
143	Parathyroid carcinoma	<1 / 1 000 000	0.037	United Kingdom	66.4	Annual incidence	Prevalence	RARECARE surveillance of rare cancers in Europe[REG]	Validated	44409.2	Südeuropa	yes	0.037
143	Parathyroid carcinoma	<1 / 1 000 000	0.015	Netherlands	16.9	Annual incidence	Prevalence	RARECARE surveillance of rare cancers in Europe[REG]	Validated	44409.2	Mitteleuropa	yes	0.015
143	Parathyroid carcinoma	<1 / 1 000 000	0.02	Europe	746.4	Annual incidence	Prevalence	RARECARE surveillance of rare cancers in Europe 2011[REG]	Validated	44409.2	Europa	yes	0.02
143	Parathyroid carcinoma	<1 / 1 000 000	0.017	Germany	82.8	Annual incidence	Prevalence	RARECARE surveillance of rare cancers in Europe[REG]	Validated	44409.2	Mitteleuropa	yes	0.017
143	Parathyroid carcinoma	<1 / 1 000 000	0.031	Ireland	4.7	Annual incidence	Prevalence	RARECARE surveillance of rare cancers in Europe[REG]	Validated	44409.2	Nordeuropa	yes	0.031
143	Parathyroid carcinoma	<1 / 1 000 000	0.015	Czech Republic	10.5	Annual incidence	Prevalence	RARECARE surveillance of rare cancers in Europe[REG]	Validated	44409.2	Mitteleuropa	yes	0.015
146	Differentiated thyroid carcinoma	1-9 / 100 000	2	Europe	746.4	Annual incidence	Prevalence	RARECARE surveillance of rare cancers in Europe[REG]	Validated	44409.2	Europa	yes	2
146	Differentiated thyroid carcinoma	1-9 / 100 000	5.25	Worldwide	7600	Annual incidence	Prevalence	[EXPERT]_ORPHANET	Validated	44409.2	Worldwide	yes	5.25
147	Carbamoyl-phosphate synthetase 1 deficiency	<1 / 1 000 000	0.077	United States	328	Prevalence at birth	Incidence	23972786[PMID]	Validated	44409.2	Nordamerika	yes	0.077
150	Nasopharyngeal carcinoma	1-9 / 1 000 000	0.211	United Kingdom	66.4	Annual incidence	Prevalence	RARECARE surveillance of rare cancers in Europe[REG]	Validated	44409.2	Südeuropa	yes	0.211
150	Nasopharyngeal carcinoma	1-9 / 1 000 000	0.35	Germany	82.8	Annual incidence	Prevalence	RARECARE surveillance of rare cancers in Europe[REG]	Validated	44409.2	Mitteleuropa	yes	0.35
150	Nasopharyngeal carcinoma	1-9 / 1 000 000	0.207	Ireland	4.7	Annual incidence	Prevalence	RARECARE surveillance of rare cancers in Europe[REG]	Validated	44409.2	Nordeuropa	yes	0.207
150	Nasopharyngeal carcinoma	1-9 / 1 000 000	0.618	Italy	60.6	Annual incidence	Prevalence	RARECARE surveillance of rare cancers in Europe[REG]	Validated	44409.2	Südeuropa	yes	0.618
150	Nasopharyngeal carcinoma	1-9 / 1 000 000	0.36	Europe	746.4	Annual incidence	Prevalence	RARECARE surveillance of rare cancers in Europe[REG]_28687376[PMID]	Validated	44409.2	Europa	yes	0.36
150	Nasopharyngeal carcinoma	1-9 / 1 000 000	0.426	Poland	38.4	Annual incidence	Prevalence	RARECARE surveillance of rare cancers in Europe[REG]	Validated	44409.2	Mitteleuropa	yes	0.426
150	Nasopharyngeal carcinoma	1-9 / 100 000	2	Europe	746.4	Point prevalence	Prevalence	European Medicines Agency 2015[INST]	Validated	44409.2	Europa	yes	2
150	Nasopharyngeal carcinoma	1-9 / 1 000 000	0.62	Portugal	10.3	Annual incidence	Prevalence	RARECARE surveillance of rare cancers in Europe[REG]	Validated	44409.2	Westeuropa	yes	0.62
150	Nasopharyngeal carcinoma	1-9 / 1 000 000	0.337	Austria	8.5	Annual incidence	Prevalence	RARECARE surveillance of rare cancers in Europe[REG]	Validated	44409.2	Mitteleuropa	yes	0.337
150	Nasopharyngeal carcinoma	1-9 / 1 000 000	0.462	Switzerland	8.3	Annual incidence	Prevalence	RARECARE surveillance of rare cancers in Europe[REG]	Validated	44409.2	Mitteleuropa	yes	0.462
150	Nasopharyngeal carcinoma	1-9 / 1 000 000	0.288	Netherlands	16.9	Annual incidence	Prevalence	RARECARE surveillance of rare cancers in Europe[REG]	Validated	44409.2	Mitteleuropa	yes	0.288
150	Nasopharyngeal carcinoma	1-9 / 1 000 000	0.437	Czech Republic	10.5	Annual incidence	Prevalence	RARECARE surveillance of rare cancers in Europe[REG]	Validated	44409.2	Mitteleuropa	yes	0.437
150	Nasopharyngeal carcinoma	1-9 / 1 000 000	0.779	Spain	46.7	Annual incidence	Prevalence	RARECARE surveillance of rare cancers in Europe[REG]	Validated	44409.2	Westeuropa	yes	0.779
150	Nasopharyngeal carcinoma	1-9 / 1 000 000	0.317	Belgium	11.3	Annual incidence	Prevalence	RARECARE surveillance of rare cancers in Europe[REG]	Validated	44409.2	Mitteleuropa	yes	0.317
154	Familial isolated dilated cardiomyopathy	1-9 / 100 000	2.91	Europe	746.4	Annual incidence	Prevalence	16839424[PMID]_[EXPERT]_ ORPHANET	Validated	44409.2	Europa	yes	2.91
154	Familial isolated dilated cardiomyopathy	1-9 / 100 000	6	United States	328	Annual incidence	Prevalence	2766509[PMID]	Validated	44409.2	Nordamerika	yes	6
154	Familial isolated dilated cardiomyopathy	1-5 / 10 000	17.5	Europe	746.4	Point prevalence	Prevalence	16839424[PMID]_[EXPERT]_ ORPHANET	Validated	44409.2	Europa	yes	17.5
156	Carnitine palmitoyl transferase 1A deficiency		60	Worldwide	7600	Cases/families	Prevalence	20301700[PMID]	Validated	44409.2	Worldwide	yes	0.000789474
157	Carnitine palmitoyltransferase II deficiency	1-9 / 100 000	1	Europe	746.4	Point prevalence	Prevalence	European Medicines Agency 2015[INST]	Validated	44409.2	Europa	yes	1
157	Carnitine palmitoyltransferase II deficiency		300	Worldwide	7600	Cases/families	Prevalence	ORPHANET	Validated	44409.2	Worldwide	yes	0.00394737
157	Carnitine palmitoyltransferase II deficiency	1-9 / 1 000 000	0.2	United States	328	Prevalence at birth	Incidence	22766612[PMID]	Validated	44409.2	Nordamerika	yes	0.2
158	Systemic primary carnitine deficiency	1-9 / 100 000	3.2	United States	328	Prevalence at birth	Incidence	22989098[PMID]	Validated	44409.2	Nordamerika	yes	3.2
158	Systemic primary carnitine deficiency	1-9 / 100 000	3.2	Europe	746.4	Prevalence at birth	Incidence	22989098[PMID]	Validated	44409.2	Europa	yes	3.2
159	Carnitine-acylcarnitine translocase deficiency		60	Worldwide	7600	Cases/families	Prevalence	24088670[PMID]	Validated	44409.2	Worldwide	yes	0.000789474
162	Cataract-glaucoma syndrome		3	Worldwide	7600	Cases/families	Prevalence	15665340[PMID]	Validated	44409.2	Worldwide	yes	3.94737e-05
163	Hereditary hyperferritinemia-cataract syndrome		64	Worldwide	7600	Cases/families	Prevalence	ORPHANET	Validated	44409.2	Worldwide	yes	0.000842105
165	Neutral lipid storage disease		50	Worldwide	7600	Cases/families	Prevalence	ORPHANET	Validated	44409.2	Worldwide	yes	0.000657895
166	Charcot-Marie-Tooth disease/Hereditary motor and sensory neuropathy	1-5 / 10 000	17.5	Italy	60.6	Point prevalence	Prevalence	12207152[PMID]	Validated	44409.2	Südeuropa	yes	17.5
166	Charcot-Marie-Tooth disease/Hereditary motor and sensory neuropathy	1-9 / 100 000	6.1	Denmark	5.6	Point prevalence	Prevalence	2096315[PMID]	Validated	44409.2	Nordamerika	yes	6.1
166	Charcot-Marie-Tooth disease/Hereditary motor and sensory neuropathy	1-5 / 10 000	28.2	Spain	46.7	Point prevalence	Prevalence	3472423[PMID]	Validated	44409.2	Westeuropa	yes	28.2
167	Chédiak-Higashi syndrome		500	Worldwide	7600	Cases/families	Prevalence	23541537[PMID]_10527680[PMID]_18043242[PMID]	Validated	44409.2	Worldwide	yes	0.00657895
171	Primary sclerosing cholangitis	1-9 / 100 000	8.1	Worldwide	7600	Point prevalence	Prevalence	22245904[PMID]	Validated	44409.2	Worldwide	yes	8.1
171	Primary sclerosing cholangitis	1-9 / 1 000 000	0.22	Spain	46.7	Point prevalence	Prevalence	7890895[PMID]	Validated	44409.2	Westeuropa	yes	0.22
171	Primary sclerosing cholangitis	1-9 / 1 000 000	0.65	Worldwide	7600	Annual incidence	Prevalence	22245904[PMID]	Validated	44409.2	Worldwide	yes	0.65
171	Primary sclerosing cholangitis	1-9 / 100 000	1.22	Sweden	9.8	Annual incidence	Prevalence	22098097[PMID]	Validated	44409.2	Nordeuropa	yes	1.22
171	Primary sclerosing cholangitis	1-9 / 1 000 000	0.9	Canada	37.2	Annual incidence	Prevalence	17313496[PMID]	Validated	44409.2	Nordamerika	yes	0.9
171	Primary sclerosing cholangitis	<1 / 1 000 000	0.07	Spain	46.7	Annual incidence	Prevalence	7890895[PMID]	Validated	44409.2	Westeuropa	yes	0.07
171	Primary sclerosing cholangitis	1-9 / 100 000	6	Netherlands	16.9	Point prevalence	Prevalence	23775876[PMID]	Validated	44409.2	Mitteleuropa	yes	6
171	Primary sclerosing cholangitis	1-9 / 1 000 000	0.5	Netherlands	16.9	Annual incidence	Prevalence	23775876[PMID]	Validated	44409.2	Mitteleuropa	yes	0.5
171	Primary sclerosing cholangitis	1-5 / 10 000	16.2	Sweden	9.8	Point prevalence	Prevalence	20683956[PMID]	Validated	44409.2	Nordeuropa	yes	16.2
171	Primary sclerosing cholangitis	1-9 / 100 000	7.84	Europe	746.4	Point prevalence	Prevalence	ORPHANET_9489916[PMID]_18433916[PMID]_23775876[PMID]_7890895[PMID]_20683956[PMID]	Validated	44409.2	Europa	yes	7.84
171	Primary sclerosing cholangitis	1-9 / 1 000 000	0.77	Europe	746.4	Annual incidence	Prevalence	21351115[PMID]_[EXPERT]	Validated	44409.2	Europa	yes	0.77
177	Rhizomelic chondrodysplasia punctata	1-9 / 100 000	1	Europe	746.4	Point prevalence	Prevalence	[EXPERT]	Validated	44409.2	Europa	yes	1
178	Chordoma	<1 / 1 000 000	0.06	United States	328	Annual incidence	Prevalence	22300861[PMID]_ ORPHANET_[EXPERT]	Validated	44409.2	Nordamerika	yes	0.06
179	Birdshot chorioretinopathy	1-9 / 1 000 000	0.14	United States	328	Point prevalence	Prevalence	16263368[PMID]	Validated	44409.2	Nordamerika	yes	0.14
179	Birdshot chorioretinopathy	1-9 / 1 000 000	0.35	Worldwide	7600	Point prevalence	Prevalence	27175923[PMID]	Validated	44409.2	Worldwide	yes	0.35
180	Choroideremia	1-9 / 100 000	2	Europe	746.4	Point prevalence	Prevalence	European Medicines Agency 2014[INST]	Validated	44409.2	Europa	yes	2
181	X-linked hypohidrotic ectodermal dysplasia	1-9 / 1 000 000	0.75	Europe	746.4	Prevalence at birth	Incidence	[EXPERT]_ORPHANET	Validated	44409.2	Europa	yes	0.75
183	Eosinophilic granulomatosis with polyangiitis	1-9 / 1 000 000	0.18	Europe	746.4	Annual incidence	Prevalence	ORPHANET_19797309[PMID]_18565978[PMID]_11156552[PMID]	Validated	44409.2	Europa	yes	0.18
183	Eosinophilic granulomatosis with polyangiitis	1-9 / 100 000	1.5	Worldwide	7600	Point prevalence	Prevalence	18771432[PMID]_9805179[PMID]_17553910[PMID]_14872461[PMID]	Validated	44409.2	Worldwide	yes	1.5
183	Eosinophilic granulomatosis with polyangiitis	1-9 / 1 000 000	0.12	France	65.1	Annual incidence	Prevalence	20039171[PMID]_25805746[PMID]	Validated	44409.2	Mitteleuropa	yes	0.12
183	Eosinophilic granulomatosis with polyangiitis	1-9 / 1 000 000	0.4	United States	328	Annual incidence	Prevalence	28881446[PMID]	Validated	44409.2	Nordamerika	yes	0.4
183	Eosinophilic granulomatosis with polyangiitis	1-9 / 100 000	2.4	Germany	82.8	Point prevalence	Prevalence	24425780[PMID]_25805746[PMID]	Validated	44409.2	Mitteleuropa	yes	2.4
183	Eosinophilic granulomatosis with polyangiitis	1-9 / 1 000 000	0.11	Germany	82.8	Annual incidence	Prevalence	15696553[PMID]_25805746[PMID]	Validated	44409.2	Mitteleuropa	yes	0.11
183	Eosinophilic granulomatosis with polyangiitis	<1 / 1 000 000	0.09	Spain	46.7	Annual incidence	Prevalence	11156552[PMID]	Validated	44409.2	Westeuropa	yes	0.09
183	Eosinophilic granulomatosis with polyangiitis	<1 / 1 000 000	0.09	United Kingdom	66.4	Annual incidence	Prevalence	21798892[PMID]_25805746[PMID]	Validated	44409.2	Südeuropa	yes	0.09
183	Eosinophilic granulomatosis with polyangiitis	1-9 / 100 000	1.56	Europe	746.4	Point prevalence	Prevalence	ORPHANET_25805746[PMID]	Validated	44409.2	Europa	yes	1.56
183	Eosinophilic granulomatosis with polyangiitis	1-9 / 100 000	1.13	France	65.1	Point prevalence	Prevalence	20039171[PMID]_25805746[PMID]	Validated	44409.2	Mitteleuropa	yes	1.13
183	Eosinophilic granulomatosis with polyangiitis	1-9 / 100 000	1.4	Sweden	9.8	Point prevalence	Prevalence	17553910[PMID]_25805746[PMID]	Validated	44409.2	Nordeuropa	yes	1.4
183	Eosinophilic granulomatosis with polyangiitis	<1 / 1 000 000	0.09	Sweden	9.8	Annual incidence	Prevalence	19797309[PMID]	Validated	44409.2	Nordeuropa	yes	0.09
184	Cherubism		300	Worldwide	7600	Cases/families	Prevalence	[EXPERT]	Validated	44409.2	Worldwide	yes	0.00394737
185	Scimitar syndrome	1-9 / 100 000	2	Europe	746.4	Prevalence at birth	Incidence	[EXPERT]	Validated	44409.2	Europa	yes	2
186	Primary biliary cholangitis	1-9 / 100 000	3	Canada	37.2	Annual incidence	Prevalence	19821525[PMID]	Validated	44409.2	Nordamerika	yes	3
186	Primary biliary cholangitis	1-5 / 10 000	22.7	Canada	37.2	Point prevalence	Prevalence	19821525[PMID]	Validated	44409.2	Nordamerika	yes	22.7
186	Primary biliary cholangitis	1-5 / 10 000	40.2	United States	328	Point prevalence	Prevalence	11113084[PMID]	Validated	44409.2	Nordamerika	yes	40.2
186	Primary biliary cholangitis	1-9 / 100 000	4.5	United States	328	Annual incidence	Prevalence	11113084[PMID]	Validated	44409.2	Nordamerika	yes	4.5
186	Primary biliary cholangitis	1-9 / 100 000	2.3	United Kingdom	66.4	Annual incidence	Prevalence	10421645[PMID]_9279616[PMID]	Validated	44409.2	Südeuropa	yes	2.3
186	Primary biliary cholangitis	1-9 / 100 000	2.57	Europe	746.4	Annual incidence	Prevalence	[EXPERT]_ORPHANET	Validated	44409.2	Europa	yes	2.57
186	Primary biliary cholangitis	1-5 / 10 000	21.05	Worldwide	7600	Point prevalence	Prevalence	[EXPERT]_22245904[PMID]	Validated	44409.2	Worldwide	yes	21.05
186	Primary biliary cholangitis	1-9 / 100 000	1.1	Netherlands	16.9	Annual incidence	Prevalence	24387641[PMID]	Validated	44409.2	Mitteleuropa	yes	1.1
186	Primary biliary cholangitis	1-9 / 100 000	1.7	Spain	46.7	Annual incidence	Prevalence	17873609[PMID]	Validated	44409.2	Westeuropa	yes	1.7
186	Primary biliary cholangitis	1-9 / 1 000 000	0.9	France	65.1	Annual incidence	Prevalence	20347176[PMID]	Validated	44409.2	Mitteleuropa	yes	0.9
186	Primary biliary cholangitis	1-5 / 10 000	19.5	Spain	46.7	Point prevalence	Prevalence	17873609[PMID]	Validated	44409.2	Westeuropa	yes	19.5
186	Primary biliary cholangitis	1-9 / 100 000	3	Worldwide	7600	Annual incidence	Prevalence	22245904[PMID]	Validated	44409.2	Worldwide	yes	3
186	Primary biliary cholangitis	1-5 / 10 000	25	Europe	746.4	Point prevalence	Prevalence	17873609[PMID]_22562114[PMID]_24387641[PMID]_17918011[PMID]_22961000[PMID]_10421645[PMID]_9279616[PMID]_20347176[PMID]_24502439[PMID]	Validated	44409.2	Europa	yes	25
186	Primary biliary cholangitis	1-5 / 10 000	13.2	Netherlands	16.9	Point prevalence	Prevalence	24387641[PMID]	Validated	44409.2	Mitteleuropa	yes	13.2
186	Primary biliary cholangitis	1-5 / 10 000	12	Denmark	5.6	Point prevalence	Prevalence	17918011[PMID]	Validated	44409.2	Nordamerika	yes	12
186	Primary biliary cholangitis	1-5 / 10 000	25	United Kingdom	66.4	Point prevalence	Prevalence	22961000[PMID]_9279616[PMID]_10421645[PMID]	Validated	44409.2	Südeuropa	yes	25
186	Primary biliary cholangitis	1-9 / 100 000	1.7	Denmark	5.6	Annual incidence	Prevalence	17918011[PMID]	Validated	44409.2	Nordamerika	yes	1.7
188	Systemic capillary leak syndrome		150	Worldwide	7600	Cases/families	Prevalence	[EXPERT]	Validated	44409.2	Worldwide	yes	0.00197368
190	Coats disease	<1 / 1 000 000	0.09	United Kingdom	66.4	Annual incidence	Prevalence	20865031[PMID]_[EXPERT]	Validated	44409.2	Südeuropa	yes	0.09
191	Cockayne syndrome	<1 / 1 000 000	0.09	Germany	82.8	Prevalence at birth	Incidence	18329345[PMID]	Validated	44409.2	Mitteleuropa	yes	0.09
191	Cockayne syndrome	1-9 / 1 000 000	0.2	Italy	60.6	Prevalence at birth	Incidence	18329345[PMID]	Validated	44409.2	Südeuropa	yes	0.2
191	Cockayne syndrome	1-9 / 1 000 000	0.18	France	65.1	Prevalence at birth	Incidence	18329345[PMID]	Validated	44409.2	Mitteleuropa	yes	0.18
191	Cockayne syndrome	1-9 / 1 000 000	0.45	Netherlands	16.9	Prevalence at birth	Incidence	18329345[PMID]	Validated	44409.2	Mitteleuropa	yes	0.45
191	Cockayne syndrome	1-9 / 1 000 000	0.5	Europe	746.4	Annual incidence	Prevalence	[EXPERT]	Validated	44409.2	Europa	yes	0.5
191	Cockayne syndrome	1-9 / 1 000 000	0.2	Europe	746.4	Prevalence at birth	Incidence	EUROCAT European surveillance of congenital anomalies 2005-2012[REG]	Validated	44409.2	Europa	yes	0.2
191	Cockayne syndrome	1-9 / 1 000 000	0.38	United Kingdom	66.4	Prevalence at birth	Incidence	18329345[PMID]	Validated	44409.2	Südeuropa	yes	0.38
192	Coffin-Lowry syndrome	1-9 / 100 000	1.5	Europe	746.4	Point prevalence	Prevalence	ORPHANET	Validated	44409.2	Europa	yes	1.5
193	Cohen syndrome		200	Worldwide	7600	Cases/families	Prevalence	[EXPERT]_20301655[PMID]	Validated	44409.2	Worldwide	yes	0.00263158
195	Cat-eye syndrome	1-9 / 100 000	1.35	Europe	746.4	Prevalence at birth	Incidence	17001329[PMID]_Dr Catherine TURLEAU[EXPERT]	Validated	44409.2	Europa	yes	1.35
198	Occipital horn syndrome		35	Worldwide	7600	Cases/families	Prevalence	[EXPERT]	Validated	44409.2	Worldwide	yes	0.000460526
199	Cornelia de Lange syndrome	1-9 / 1 000 000	0.97	Spain	46.7	Prevalence at birth	Incidence	9608092[PMID]	Validated	44409.2	Westeuropa	yes	0.97
199	Cornelia de Lange syndrome	1-9 / 1 000 000	0.65	France	65.1	Prevalence at birth	Incidence	22925539[PMID]	Validated	44409.2	Mitteleuropa	yes	0.65
199	Cornelia de Lange syndrome	1-9 / 1 000 000	0.5	Denmark	5.6	Point prevalence	Prevalence	961413[PMID]	Validated	44409.2	Nordamerika	yes	0.5
199	Cornelia de Lange syndrome	1-9 / 100 000	1.9	Europe	746.4	Point prevalence	Prevalence	[EXPERT]	Validated	44409.2	Europa	yes	1.9
199	Cornelia de Lange syndrome	1-9 / 100 000	1.3	Europe	746.4	Prevalence at birth	Incidence	EUROCAT European surveillance of congenital anomalies 2005-2012[REG]	Validated	44409.2	Europa	yes	1.3
200	Isolated corpus callosum agenesis	1-9 / 100 000	1.37	United States	328	Prevalence at birth	Incidence	18642362[PMID]	Validated	44409.2	Nordamerika	yes	1.37
201	Cowden syndrome	1-9 / 1 000 000	0.5	Europe	746.4	Point prevalence	Prevalence	[EXPERT]	Validated	44409.2	Europa	yes	0.5
201	Cowden syndrome	1-9 / 1 000 000	0.45	Netherlands	16.9	Point prevalence	Prevalence	10234502[PMID]	Validated	44409.2	Mitteleuropa	yes	0.45
204	Sporadic Creutzfeldt-Jakob disease	1-9 / 1 000 000	0.48	Canada	37.2	Annual incidence	Prevalence	Canada Public Health Agency 2012[INST]_ORPHANET	Validated	44409.2	Nordamerika	yes	0.48
204	Sporadic Creutzfeldt-Jakob disease	1-9 / 1 000 000	0.1	United States	328	Annual incidence	Prevalence	Center for Diseases Control and Prevention[INST]	Validated	44409.2	Nordamerika	yes	0.1
204	Sporadic Creutzfeldt-Jakob disease	1-9 / 1 000 000	0.13	Denmark	5.6	Annual incidence	Prevalence	22516048[PMID]	Validated	44409.2	Nordamerika	yes	0.13
204	Sporadic Creutzfeldt-Jakob disease	1-9 / 1 000 000	0.1	Europe	746.4	Point prevalence	Prevalence	[EXPERT]	Validated	44409.2	Europa	yes	0.1
205	Crigler-Najjar syndrome	1-9 / 1 000 000	0.1	Europe	746.4	Prevalence at birth	Incidence	[EXPERT]	Validated	44409.2	Europa	yes	0.1
205	Crigler-Najjar syndrome	1-9 / 100 000	1	Europe	746.4	Point prevalence	Prevalence	European Medicines Agency 2014[INST]	Validated	44409.2	Europa	yes	1
207	Crouzon disease	1-9 / 1 000 000	0.9	Europe	746.4	Prevalence at birth	Incidence	EUROCAT European surveillance of congenital anomalies 2005-2012[REG]	Validated	44409.2	Europa	yes	0.9
207	Crouzon disease	1-9 / 100 000	1.65	Canada	37.2	Point prevalence	Prevalence	1633640[PMID]	Validated	44409.2	Nordamerika	yes	1.65
209	Cutis laxa	1-9 / 1 000 000	0.1	Europe	746.4	Prevalence at birth	Incidence	[EXPERT]	Validated	44409.2	Europa	yes	0.1
212	Cystathioninuria	1-9 / 100 000	7.1	Canada	37.2	Point prevalence	Prevalence	519848[PMID]	Validated	44409.2	Nordamerika	yes	7.1
212	Cystathioninuria	1-9 / 100 000	7.1	Canada	37.2	Prevalence at birth	Incidence	519848[PMID]	Validated	44409.2	Nordamerika	yes	7.1
213	Cystinosis	1-9 / 100 000	1.5	Europe	746.4	Point prevalence	Prevalence	European Medicines Agency 2014[INST]	Validated	44409.2	Europa	yes	1.5
213	Cystinosis	1-9 / 100 000	2.1	United Kingdom	66.4	Prevalence at birth	Incidence	9610798[PMID]	Validated	44409.2	Südeuropa	yes	2.1
213	Cystinosis	1-9 / 1 000 000	0.5	Europe	746.4	Prevalence at birth	Incidence	[EXPERT]	Validated	44409.2	Europa	yes	0.5
213	Cystinosis	1-9 / 1 000 000	0.87	Denmark	5.6	Prevalence at birth	Incidence	975942[PMID]_27102039[PMID]	Validated	44409.2	Nordamerika	yes	0.87
213	Cystinosis	1-9 / 1 000 000	0.38	Sweden	9.8	Prevalence at birth	Incidence	25274184[PMID]_27102039[PMID]	Validated	44409.2	Nordeuropa	yes	0.38
213	Cystinosis	1-9 / 1 000 000	0.75	Worldwide	7600	Prevalence at birth	Incidence	12110740[PMID]_18008091[PMID]_11562417[PMID]	Validated	44409.2	Worldwide	yes	0.75
213	Cystinosis	1-9 / 1 000 000	0.31	France	65.1	Prevalence at birth	Incidence	1018302[PMID]	Validated	44409.2	Mitteleuropa	yes	0.31
213	Cystinosis	1-9 / 1 000 000	0.59	Germany	82.8	Prevalence at birth	Incidence	3921756[PMID]	Validated	44409.2	Mitteleuropa	yes	0.59
214	Cystinuria	1-9 / 100 000	5	Europe	746.4	Point prevalence	Prevalence	European Medicines Agency 2018[INST]	Validated	44409.2	Europa	yes	5
214	Cystinuria	1-9 / 100 000	8	Canada	37.2	Prevalence at birth	Incidence	19096983[PMID]	Validated	44409.2	Nordamerika	yes	8
214	Cystinuria	1-9 / 100 000	1	Sweden	9.8	Prevalence at birth	Incidence	[EXPERT]	Validated	44409.2	Nordeuropa	yes	1
214	Cystinuria	1-5 / 10 000	14	Worldwide	7600	Point prevalence	Prevalence	22480232[PMID]_[EXPERT]	Validated	44409.2	Worldwide	yes	14
214	Cystinuria	1-5 / 10 000	50	United Kingdom	66.4	Prevalence at birth	Incidence	19096983[PMID]	Validated	44409.2	Südeuropa	yes	50
214	Cystinuria	1-9 / 100 000	5.9	United States	328	Prevalence at birth	Incidence	19096983[PMID]	Validated	44409.2	Nordamerika	yes	5.9
216	Neuronal ceroid lipofuscinosis	1-9 / 1 000 000	0.98	Italy	60.6	Annual incidence	Prevalence	23374165[PMID]	Validated	44409.2	Südeuropa	yes	0.98
216	Neuronal ceroid lipofuscinosis	1-9 / 100 000	2	Europe	746.4	Point prevalence	Prevalence	European Medicines Agency 2018[INST]	Validated	44409.2	Europa	yes	2
216	Neuronal ceroid lipofuscinosis	1-9 / 1 000 000	0.56	Italy	60.6	Prevalence at birth	Incidence	7668318[PMID]	Validated	44409.2	Südeuropa	yes	0.56
216	Neuronal ceroid lipofuscinosis	1-9 / 1 000 000	0.12	Italy	60.6	Point prevalence	Prevalence	23374165[PMID]	Validated	44409.2	Südeuropa	yes	0.12
217	Isolated Dandy-Walker malformation	1-9 / 100 000	2.1	Europe	746.4	Point prevalence	Prevalence	[EXPERT]_ORPHANET	Validated	44409.2	Europa	yes	2.1
217	Isolated Dandy-Walker malformation	1-9 / 100 000	1	Europe	746.4	Prevalence at birth	Incidence	[EXPERT]_ORPHANET	Validated	44409.2	Europa	yes	1
218	Darier disease	1-9 / 100 000	3	United Kingdom	66.4	Point prevalence	Prevalence	1390140[PMID]_11841374[PMID]	Validated	44409.2	Südeuropa	yes	3
218	Darier disease	1-9 / 100 000	1	Denmark	5.6	Point prevalence	Prevalence	13835928[PMID]	Validated	44409.2	Nordamerika	yes	1
218	Darier disease	1-9 / 100 000	3.4	Europe	746.4	Point prevalence	Prevalence	1390140[PMID]_11841374[PMID]_16001099[PMID]	Validated	44409.2	Europa	yes	3.4
219	Delta-sarcoglycan-related limb-girdle muscular dystrophy R6	1-9 / 1 000 000	0.3	Europe	746.4	Point prevalence	Prevalence	European Medicines Agency 2011[INST]	Validated	44409.2	Europa	yes	0.3
220	Denys-Drash syndrome		300	Worldwide	7600	Cases/families	Prevalence	[EXPERT]	Validated	44409.2	Worldwide	yes	0.00394737
221	Dermatomyositis	1-9 / 100 000	6	Europe	746.4	Point prevalence	Prevalence	[EXPERT]_ORPHANET	Validated	44409.2	Europa	yes	6
221	Dermatomyositis	1-9 / 1 000 000	0.96	United States	328	Annual incidence	Prevalence	20083689[PMID]	Validated	44409.2	Nordamerika	yes	0.96
221	Dermatomyositis	1-9 / 1 000 000	0.49	Spain	46.7	Annual incidence	Prevalence	18053482[PMID]	Validated	44409.2	Westeuropa	yes	0.49
221	Dermatomyositis	1-9 / 1 000 000	0.55	Europe	746.4	Annual incidence	Prevalence	[EXPERT]	Validated	44409.2	Europa	yes	0.55
223	Nephrogenic diabetes insipidus	1-9 / 1 000 000	0.15	Europe	746.4	Point prevalence	Prevalence	[EXPERT]	Validated	44409.2	Europa	yes	0.15
224	Neonatal diabetes mellitus	1-9 / 100 000	1.12	Germany	82.8	Prevalence at birth	Incidence	20546293[PMID]	Validated	44409.2	Mitteleuropa	yes	1.12
224	Neonatal diabetes mellitus	1-9 / 1 000 000	0.62	Austria	8.5	Annual incidence	Prevalence	19496964[PMID]	Validated	44409.2	Mitteleuropa	yes	0.62
224	Neonatal diabetes mellitus	1-9 / 100 000	1.1	Italy	60.6	Prevalence at birth	Incidence	21953423[PMID]	Validated	44409.2	Südeuropa	yes	1.1
226	Dihydropteridine reductase deficiency		150	Worldwide	7600	Cases/families	Prevalence	14705166[PMID]	Validated	44409.2	Worldwide	yes	0.00197368
230	Dopamine beta-hydroxylase deficiency		21	Worldwide	7600	Cases/families	Prevalence	20301647[PMID]	Validated	44409.2	Worldwide	yes	0.000276316
232	Sickle cell anemia	1-5 / 10 000	25	Germany	82.8	Prevalence at birth	Incidence	24398797[PMID]	Validated	44409.2	Mitteleuropa	yes	25
232	Sickle cell anemia	1-5 / 10 000	30	United States	328	Point prevalence	Prevalence	20331952[PMID]_Center for Diseases Control and Prevention[INST]	Validated	44409.2	Nordamerika	yes	30
232	Sickle cell anemia	1-5 / 10 000	47.5	Belgium	11.3	Prevalence at birth	Incidence	10321364[PMID]	Validated	44409.2	Mitteleuropa	yes	47.5
232	Sickle cell anemia	1-5 / 10 000	32.8	United States	328	Prevalence at birth	Incidence	17183567[PMID]	Validated	44409.2	Nordamerika	yes	32.8
232	Sickle cell anemia	1-5 / 10 000	10	Europe	746.4	Point prevalence	Prevalence	European Medicines Agency 2019[INST]	Validated	44409.2	Europa	yes	10
232	Sickle cell anemia	1-5 / 10 000	42	France	65.1	Prevalence at birth	Incidence	Institut de Veille Sanitaire 2010[INST]	Validated	44409.2	Mitteleuropa	yes	42
235	Dubowitz syndrome	1-9 / 1 000 000	0.2	Europe	746.4	Prevalence at birth	Incidence	EUROCAT European surveillance of congenital anomalies 2010[REG]	Validated	44409.2	Europa	yes	0.2
236	Trisomy 9p		150	Worldwide	7600	Cases/families	Prevalence	25526829[PMID]	Validated	44409.2	Worldwide	yes	0.00197368
237	Duplication of urethra		300	Worldwide	7600	Cases/families	Prevalence	19231292[PMID]	Validated	44409.2	Worldwide	yes	0.00394737
239	Dyggve-Melchior-Clausen disease		100	Worldwide	7600	Cases/families	Prevalence	[EXPERT]	Validated	44409.2	Worldwide	yes	0.00131579
242	46,XY complete gonadal dysgenesis	<1 / 1 000 000	0.02	Denmark	5.6	Annual incidence	Prevalence	27603905[PMID]	Validated	44409.2	Nordamerika	yes	0.02
242	46,XY complete gonadal dysgenesis	1-9 / 100 000	1.5	Denmark	5.6	Prevalence at birth	Incidence	27603905[PMID]	Validated	44409.2	Nordamerika	yes	1.5
244	Primary ciliary dyskinesia	1-9 / 100 000	5	Europe	746.4	Prevalence at birth	Incidence	23871404[PMID]	Validated	44409.2	Europa	yes	5
245	Nager syndrome		100	Worldwide	7600	Cases/families	Prevalence	ISBN:1437725562[OTHER]	Validated	44409.2	Worldwide	yes	0.00131579
246	Postaxial acrofacial dysostosis		30	Worldwide	7600	Cases/families	Prevalence	ORPHANET	Validated	44409.2	Worldwide	yes	0.000394737
247	Arrhythmogenic right ventricular cardiomyopathy	1-5 / 10 000	43.5	Italy	60.6	Point prevalence	Prevalence	16585401[PMID]_Pr Cristina BASSO_Dr Kalliopi PILICHOU_Pr Domenico CORRADO_Pr Gaetano THIENE[EXPERT]	Validated	44409.2	Südeuropa	yes	43.5
247	Arrhythmogenic right ventricular cardiomyopathy	1-5 / 10 000	20	Worldwide	7600	Point prevalence	Prevalence	23736219[PMID]	Validated	44409.2	Worldwide	yes	20
250	Frontonasal dysplasia	1-9 / 1 000 000	0.7	Europe	746.4	Prevalence at birth	Incidence	EUROCAT European surveillance of congenital anomalies 2005-2012[REG]	Validated	44409.2	Europa	yes	0.7
251	Multiple epiphyseal dysplasia	1-9 / 100 000	5	Europe	746.4	Point prevalence	Prevalence	[EXPERT]	Validated	44409.2	Europa	yes	5
254	Spondylometaphyseal dysplasia	1-9 / 100 000	1	Europe	746.4	Prevalence at birth	Incidence	ORPHANET	Validated	44409.2	Europa	yes	1
255	Dopa-responsive dystonia	1-9 / 1 000 000	0.5	Worldwide	7600	Point prevalence	Prevalence	8420194[PMID]_19533203[PMID]	Validated	44409.2	Worldwide	yes	0.5
255	Dopa-responsive dystonia	1-9 / 1 000 000	0.3	Europe	746.4	Point prevalence	Prevalence	ORPHANET	Validated	44409.2	Europa	yes	0.3
256	Early-onset generalized limb-onset dystonia	1-9 / 100 000	3.4	United States	328	Point prevalence	Prevalence	3264051[PMID]	Validated	44409.2	Nordamerika	yes	3.4
256	Early-onset generalized limb-onset dystonia	1-9 / 1 000 000	0.4	Europe	746.4	Point prevalence	Prevalence	17129379[PMID]_23596437[PMID]	Validated	44409.2	Europa	yes	0.4
256	Early-onset generalized limb-onset dystonia	1-9 / 100 000	8.3	France	65.1	Prevalence at birth	Incidence	17290457[PMID]	Validated	44409.2	Mitteleuropa	yes	8.3
256	Early-onset generalized limb-onset dystonia	1-9 / 1 000 000	0.2	United States	328	Annual incidence	Prevalence	3264051[PMID]	Validated	44409.2	Nordamerika	yes	0.2
257	Epidermolysis bullosa simplex with muscular dystrophy		40	Worldwide	7600	Cases/families	Prevalence	[EXPERT]	Validated	44409.2	Worldwide	yes	0.000526316
258	Laminin subunit alpha 2-related congenital muscular dystrophy	1-9 / 1 000 000	0.6	United Kingdom	66.4	Point prevalence	Prevalence	19767415[PMID]	Validated	44409.2	Südeuropa	yes	0.6
258	Laminin subunit alpha 2-related congenital muscular dystrophy	1-9 / 1 000 000	0.3	Europe	746.4	Point prevalence	Prevalence	[EXPERT]	Validated	44409.2	Europa	yes	0.3
261	Emery-Dreifuss muscular dystrophy	1-9 / 1 000 000	0.3	Europe	746.4	Point prevalence	Prevalence	[EXPERT]	Validated	44409.2	Europa	yes	0.3
262	Duchenne and Becker muscular dystrophy	1-9 / 1 000 000	0.23	United Kingdom	66.4	Point prevalence	Prevalence	19767415[PMID]	Validated	44409.2	Südeuropa	yes	0.23
263	Limb-girdle muscular dystrophy	1-9 / 1 000 000	0.81	Netherlands	16.9	Point prevalence	Prevalence	8931572[PMID]	Validated	44409.2	Mitteleuropa	yes	0.81
263	Limb-girdle muscular dystrophy	1-9 / 100 000	2.32	Worldwide	7600	Point prevalence	Prevalence	25532075[PMID]	Validated	44409.2	Worldwide	yes	2.32
263	Limb-girdle muscular dystrophy	1-9 / 100 000	1.1	Ireland	4.7	Point prevalence	Prevalence	8845721[PMID]	Validated	44409.2	Nordeuropa	yes	1.1
263	Limb-girdle muscular dystrophy	1-9 / 100 000	6.9	Spain	46.7	Point prevalence	Prevalence	9762961[PMID]	Validated	44409.2	Westeuropa	yes	6.9
263	Limb-girdle muscular dystrophy	1-9 / 100 000	2.27	United Kingdom	66.4	Point prevalence	Prevalence	19767415[PMID]	Validated	44409.2	Südeuropa	yes	2.27
266	Autosomal dominant limb-girdle muscular dystrophy type 1A		4	Worldwide	7600	Cases/families	Prevalence	21336781[PMID]	Validated	44409.2	Worldwide	yes	5.26316e-05
267	Calpain-3-related limb-girdle muscular dystrophy R1	1-9 / 100 000	1	Europe	746.4	Point prevalence	Prevalence	European Medicines Agency 2006[INST]	Validated	44409.2	Europa	yes	1
267	Calpain-3-related limb-girdle muscular dystrophy R1	1-9 / 1 000 000	0.6	United Kingdom	66.4	Point prevalence	Prevalence	19767415[PMID]	Validated	44409.2	Südeuropa	yes	0.6
268	Dysferlin-related limb-girdle muscular dystrophy R2	1-9 / 1 000 000	0.13	United Kingdom	66.4	Point prevalence	Prevalence	19767415[PMID]	Validated	44409.2	Südeuropa	yes	0.13
269	Facioscapulohumeral dystrophy	1-9 / 100 000	4.5	Europe	746.4	Point prevalence	Prevalence	19320656[PMID]_22217918[PMID]_19767415[PMID]_[EXPERT]_ORPHANET	Validated	44409.2	Europa	yes	4.5
269	Facioscapulohumeral dystrophy	1-5 / 10 000	12	Netherlands	16.9	Point prevalence	Prevalence	25122204[PMID]	Validated	44409.2	Mitteleuropa	yes	12
269	Facioscapulohumeral dystrophy	1-9 / 100 000	3.95	United Kingdom	66.4	Point prevalence	Prevalence	19767415[PMID]	Validated	44409.2	Südeuropa	yes	3.95
269	Facioscapulohumeral dystrophy	1-9 / 100 000	4.4	Italy	60.6	Point prevalence	Prevalence	19320656[PMID]	Validated	44409.2	Südeuropa	yes	4.4
269	Facioscapulohumeral dystrophy	1-9 / 1 000 000	0.3	Netherlands	16.9	Annual incidence	Prevalence	25122204[PMID]	Validated	44409.2	Mitteleuropa	yes	0.3
270	Oculopharyngeal muscular dystrophy	1-9 / 100 000	1	France	65.1	Point prevalence	Prevalence	9392013[PMID]_2204987[PMID]	Validated	44409.2	Mitteleuropa	yes	1
273	Steinert myotonic dystrophy	1-5 / 10 000	11.95	Ireland	4.7	Point prevalence	Prevalence	14960839[PMID]_21364698[PMID]	Validated	44409.2	Nordeuropa	yes	11.95
273	Steinert myotonic dystrophy	1-5 / 10 000	10.4	United Kingdom	66.4	Point prevalence	Prevalence	19767415[PMID]	Validated	44409.2	Südeuropa	yes	10.4
273	Steinert myotonic dystrophy	1-9 / 100 000	5	Europe	746.4	Point prevalence	Prevalence	[EXPERT]	Validated	44409.2	Europa	yes	5
273	Steinert myotonic dystrophy	1-9 / 100 000	9.31	Italy	60.6	Point prevalence	Prevalence	11359466[PMID]_21364698[PMID]	Validated	44409.2	Südeuropa	yes	9.31
274	Bernard-Soulier syndrome		100	Worldwide	7600	Cases/families	Prevalence	17109744[PMID]_24051937[PMID]	Validated	44409.2	Worldwide	yes	0.00131579
277	Severe combined immunodeficiency due to adenosine deaminase deficiency	1-9 / 1 000 000	0.2	Europe	746.4	Point prevalence	Prevalence	European Medicines Agency[INST]	Validated	44409.2	Europa	yes	0.2
277	Severe combined immunodeficiency due to adenosine deaminase deficiency	1-9 / 1 000 000	0.3	Europe	746.4	Prevalence at birth	Incidence	20301656[PMID]_ ORPHANET_[EXPERT]	Validated	44409.2	Europa	yes	0.3
280	Wolf-Hirschhorn syndrome	1-9 / 100 000	2	Europe	746.4	Prevalence at birth	Incidence	11480768[PMID]_[EXPERT]	Validated	44409.2	Europa	yes	2
281	Monosomy 5p	1-9 / 100 000	2.22	Denmark	5.6	Prevalence at birth	Incidence	365706[PMID]	Validated	44409.2	Nordamerika	yes	2.22
282	Frontotemporal dementia	1-9 / 100 000	3.05	Italy	60.6	Annual incidence	Prevalence	30979859[PMID]	Validated	44409.2	Südeuropa	yes	3.05
284	Alveolar echinococcosis	<1 / 1 000 000	0.014	Poland	38.4	Annual incidence	Prevalence	23301116[PMID]	Validated	44409.2	Mitteleuropa	yes	0.014
284	Alveolar echinococcosis	1-9 / 1 000 000	0.16	Europe	746.4	Annual incidence	Prevalence	23301116[PMID]_ORPHANET	Validated	44409.2	Europa	yes	0.16
284	Alveolar echinococcosis	1-9 / 100 000	2.8	Austria	8.5	Annual incidence	Prevalence	23628138[PMID]	Validated	44409.2	Mitteleuropa	yes	2.8
284	Alveolar echinococcosis	1-9 / 1 000 000	0.26	Switzerland	8.3	Annual incidence	Prevalence	17553227[PMID]	Validated	44409.2	Mitteleuropa	yes	0.26
284	Alveolar echinococcosis	<1 / 1 000 000	0.026	France	65.1	Annual incidence	Prevalence	FrancEchino[REG]_Institut de Veille Sanitaire 2010[INST]	Validated	44409.2	Mitteleuropa	yes	0.026
287	Classical Ehlers-Danlos syndrome	1-9 / 100 000	5	Worldwide	7600	Point prevalence	Prevalence	20301422[PMID]_20847697[PMID]_[EXPERT]	Validated	44409.2	Worldwide	yes	5
289	Ellis Van Creveld syndrome	1-9 / 1 000 000	0.4	Europe	746.4	Prevalence at birth	Incidence	EUROCAT European surveillance of congenital anomalies 2005-2012[REG]	Validated	44409.2	Europa	yes	0.4
290	Congenital rubella syndrome	1-9 / 1 000 000	0.8	Italy	60.6	Prevalence at birth	Incidence	22178098[PMID]	Validated	44409.2	Südeuropa	yes	0.8
290	Congenital rubella syndrome	1-9 / 1 000 000	0.24	Germany	82.8	Prevalence at birth	Incidence	22178098[PMID]	Validated	44409.2	Mitteleuropa	yes	0.24
290	Congenital rubella syndrome	1-9 / 1 000 000	0.64	Netherlands	16.9	Prevalence at birth	Incidence	22178098[PMID]	Validated	44409.2	Mitteleuropa	yes	0.64
290	Congenital rubella syndrome	1-9 / 1 000 000	0.27	Austria	8.5	Prevalence at birth	Incidence	22178098[PMID]	Validated	44409.2	Mitteleuropa	yes	0.27
290	Congenital rubella syndrome	1-9 / 1 000 000	0.22	Spain	46.7	Prevalence at birth	Incidence	22178098[PMID]	Validated	44409.2	Westeuropa	yes	0.22
290	Congenital rubella syndrome	1-9 / 1 000 000	0.29	France	65.1	Prevalence at birth	Incidence	22178098[PMID]	Validated	44409.2	Mitteleuropa	yes	0.29
291	Congenital varicella syndrome		130	Worldwide	7600	Cases/families	Prevalence	26965725[PMID]	Validated	44409.2	Worldwide	yes	0.00171053
296	Ollier disease	1-9 / 100 000	1	Europe	746.4	Point prevalence	Prevalence	16995932[PMID]	Validated	44409.2	Europa	yes	1
298	Mitochondrial neurogastrointestinal encephalomyopathy	1-9 / 1 000 000	0.1	Europe	746.4	Point prevalence	Prevalence	European Medicines Agency[INST]	Validated	44409.2	Europa	yes	0.1
301	Ependymal tumor	1-9 / 1 000 000	0.43	United States	328	Annual incidence	Prevalence	Central Brain Tumor registry of the United States 2010-2014[REG]_29117289[PMID]	Validated	44409.2	Nordamerika	yes	0.43
301	Ependymal tumor	1-9 / 1 000 000	0.2	Europe	746.4	Annual incidence	Prevalence	22227039[PMID]_22033323[PMID]_RARECARE surveillance of rare cancers in Europe[REG]	Validated	44409.2	Europa	yes	0.2
301	Ependymal tumor	1-9 / 100 000	3.85	Europe	746.4	Lifetime Prevalence	Prevalence	22033323[PMID]_RARECARE surveillance of rare cancers in Europe[REG]	Validated	44409.2	Europa	yes	3.85
301	Ependymal tumor	1-9 / 1 000 000	0.2	United Kingdom	66.4	Annual incidence	Prevalence	22227039[PMID]_RARECARE surveillance of rare cancers in Europe[REG]	Validated	44409.2	Südeuropa	yes	0.2
302	Epidermodysplasia verruciformis		200	Worldwide	7600	Cases/families	Prevalence	ORPHANET	Validated	44409.2	Worldwide	yes	0.00263158
303	Dystrophic epidermolysis bullosa	1-9 / 1 000 000	0.14	United States	328	Point prevalence	Prevalence	PMID: 27463098	Validated	44409.2	Nordamerika	yes	0.14
303	Dystrophic epidermolysis bullosa	1-9 / 1 000 000	0.572	Worldwide	7600	Point prevalence	Prevalence	PMID: 20566927	Validated	44409.2	Worldwide	yes	0.572
303	Dystrophic epidermolysis bullosa	1-9 / 100 000	1.41	Netherlands	16.9	Annual incidence	Prevalence	PMID: 33095945	Validated	44409.2	Mitteleuropa	yes	1.41
303	Dystrophic epidermolysis bullosa	1-9 / 1 000 000	0.83	Netherlands	16.9	Point prevalence	Prevalence	PMID: 33095945	Validated	44409.2	Mitteleuropa	yes	0.83
303	Dystrophic epidermolysis bullosa	1-9 / 1 000 000	0.572	Europe	746.4	Point prevalence	Prevalence	ORPHANET	Validated	44409.2	Europa	yes	0.572
303	Dystrophic epidermolysis bullosa	1-9 / 1 000 000	0.6	Spain	46.7	Point prevalence	Prevalence	PMID: 23809583	Validated	44409.2	Westeuropa	yes	0.6
304	Epidermolysis bullosa simplex	1-9 / 100 000	1.19	Netherlands	16.9	Point prevalence	Prevalence	PMID: 33095945	Validated	44409.2	Mitteleuropa	yes	1.19
304	Epidermolysis bullosa simplex	1-9 / 1 000 000	0.656	Worldwide	7600	Point prevalence	Prevalence	PMID: 20566927, 25201089, 33095945	Validated	44409.2	Worldwide	yes	0.656
305	Junctional epidermolysis bullosa	1-9 / 1 000 000	0.38	Italy	60.6	Prevalence at birth	Incidence	[EXPERT]	Validated	44409.2	Südeuropa	yes	0.38
305	Junctional epidermolysis bullosa	<1 / 1 000 000	0.08	Sweden	9.8	Point prevalence	Prevalence	ISBN:443048517[OTHER]	Validated	44409.2	Nordeuropa	yes	0.08
305	Junctional epidermolysis bullosa	<1 / 1 000 000	0.04	United States	328	Point prevalence	Prevalence	ISBN:801860245[OTHER]	Validated	44409.2	Nordamerika	yes	0.04
305	Junctional epidermolysis bullosa	1-9 / 1 000 000	0.22	United States	328	Prevalence at birth	Incidence	ISBN:801860245[OTHER]	Validated	44409.2	Nordamerika	yes	0.22
305	Junctional epidermolysis bullosa	<1 / 1 000 000	0.07	Ireland	4.7	Point prevalence	Prevalence	1419751[PMID]	Validated	44409.2	Nordeuropa	yes	0.07
308	Progressive myoclonic epilepsy type 1	1-9 / 1 000 000	0.2	France	65.1	Point prevalence	Prevalence	17028542[PMID]_[EXPERT]	Validated	44409.2	Mitteleuropa	yes	0.2
312	Autosomal dominant epidermolytic ichthyosis	1-9 / 1 000 000	0.29	Denmark	5.6	Point prevalence	Prevalence	22930352[PMID]	Validated	44409.2	Nordamerika	yes	0.29
313	Lamellar ichthyosis	1-9 / 1 000 000	0.55	Europe	746.4	Point prevalence	Prevalence	22000705[PMID]_[EXPERT]	Validated	44409.2	Europa	yes	0.55
317	Erythrokeratodermia variabilis		200	Worldwide	7600	Cases/families	Prevalence	ORPHANET	Validated	44409.2	Worldwide	yes	0.00263158
319	Skeletal Ewing sarcoma	1-9 / 1 000 000	0.13	Europe	746.4	Annual incidence	Prevalence	22033323[PMID]_RARECARE surveillance of rare cancers in Europe[REG]	Validated	44409.2	Europa	yes	0.13
319	Skeletal Ewing sarcoma	1-9 / 100 000	2.33	Europe	746.4	Lifetime Prevalence	Prevalence	22033323[PMID]_RARECARE surveillance of rare cancers in Europe[REG]	Validated	44409.2	Europa	yes	2.33
321	Multiple osteochondromas	1-9 / 100 000	1.35	Netherlands	16.9	Point prevalence	Prevalence	1856833[PMID]	Validated	44409.2	Mitteleuropa	yes	1.35
321	Multiple osteochondromas	1-9 / 100 000	3	Europe	746.4	Point prevalence	Prevalence	European Medicines Agency 2018[INST]	Validated	44409.2	Europa	yes	3
321	Multiple osteochondromas	1-9 / 1 000 000	0.9	United Kingdom	66.4	Point prevalence	Prevalence	6417335[PMID]	Validated	44409.2	Südeuropa	yes	0.9
321	Multiple osteochondromas	1-9 / 100 000	2	United States	328	Point prevalence	Prevalence	8027127[PMID]	Validated	44409.2	Nordamerika	yes	2
324	Fabry disease	1-9 / 1 000 000	0.15	United Kingdom	66.4	Point prevalence	Prevalence	11732485[PMID]	Validated	44409.2	Südeuropa	yes	0.15
324	Fabry disease	1-9 / 100 000	1.11	Sweden	9.8	Prevalence at birth	Incidence	25274184[PMID]	Validated	44409.2	Nordeuropa	yes	1.11
324	Fabry disease	1-9 / 1 000 000	0.52	Czech Republic	10.5	Prevalence at birth	Incidence	20490927[PMID]	Validated	44409.2	Mitteleuropa	yes	0.52
324	Fabry disease	1-9 / 1 000 000	0.12	Portugal	10.3	Prevalence at birth	Incidence	14685153[PMID]	Validated	44409.2	Westeuropa	yes	0.12
324	Fabry disease	1-9 / 1 000 000	0.21	Netherlands	16.9	Prevalence at birth	Incidence	10480370[PMID]	Validated	44409.2	Mitteleuropa	yes	0.21
325	Congenital factor II deficiency	<1 / 1 000 000	0.05	Europe	746.4	Point prevalence	Prevalence	10595621[PMID]	Validated	44409.2	Europa	yes	0.05
326	Congenital factor V deficiency	1-9 / 1 000 000	0.1	Europe	746.4	Point prevalence	Prevalence	ORPHANET_19598066[PMID]	Validated	44409.2	Europa	yes	0.1
327	Congenital factor VII deficiency	1-9 / 1 000 000	0.33	Europe	746.4	Point prevalence	Prevalence	[EXPERT]	Validated	44409.2	Europa	yes	0.33
331	Congenital factor XIII deficiency	<1 / 1 000 000	0.05	Europe	746.4	Point prevalence	Prevalence	European Medicines Agency[INST]	Validated	44409.2	Europa	yes	0.05
332	Congenital intrinsic factor deficiency		100	Worldwide	7600	Cases/families	Prevalence	[EXPERT]	Validated	44409.2	Worldwide	yes	0.00131579
333	Farber disease		96	Worldwide	7600	Cases/families	Prevalence	29048419[PMID]	Validated	44409.2	Worldwide	yes	0.00126316
337	Fibrodysplasia ossificans progressiva	<1 / 1 000 000	0.078	Europe	746.4	Point prevalence	Prevalence	ORPHANET_22796417[PMID]_28666455[PMID]_7069743[PMID]	Validated	44409.2	Europa	yes	0.078
337	Fibrodysplasia ossificans progressiva	<1 / 1 000 000	0.05	Worldwide	7600	Point prevalence	Prevalence	22133093[PMID]_[EXPERT]	Validated	44409.2	Worldwide	yes	0.05
337	Fibrodysplasia ossificans progressiva	<1 / 1 000 000	0.036	Spain	46.7	Point prevalence	Prevalence	22796417[PMID]	Validated	44409.2	Westeuropa	yes	0.036
337	Fibrodysplasia ossificans progressiva	<1 / 1 000 000	0.061	United Kingdom	66.4	Point prevalence	Prevalence	7069743[PMID]	Validated	44409.2	Südeuropa	yes	0.061
337	Fibrodysplasia ossificans progressiva	<1 / 1 000 000	0.087	Spain	46.7	Prevalence at birth	Incidence	22796417[PMID]	Validated	44409.2	Westeuropa	yes	0.087
337	Fibrodysplasia ossificans progressiva	1-9 / 1 000 000	0.136	France	65.1	Point prevalence	Prevalence	28666455[PMID]	Validated	44409.2	Mitteleuropa	yes	0.136
340	Hemorrhagic fever-renal syndrome	<1 / 1 000 000	0.08	Czech Republic	10.5	Annual incidence	Prevalence	European Centre for Disease prevention and Control 2011-2015[INST]	Validated	44409.2	Mitteleuropa	yes	0.08
340	Hemorrhagic fever-renal syndrome	1-9 / 1 000 000	0.18	France	65.1	Annual incidence	Prevalence	European Centre for Disease prevention and Control 2011-2015[INST]	Validated	44409.2	Mitteleuropa	yes	0.18
340	Hemorrhagic fever-renal syndrome	1-9 / 1 000 000	0.74	Europe	746.4	Annual incidence	Prevalence	European Centre for Disease prevention and Control 2011-2015[INST]	Validated	44409.2	Europa	yes	0.74
340	Hemorrhagic fever-renal syndrome	1-9 / 1 000 000	0.92	Austria	8.5	Annual incidence	Prevalence	European Centre for Disease prevention and Control 2011-2015[INST]	Validated	44409.2	Mitteleuropa	yes	0.92
340	Hemorrhagic fever-renal syndrome	1-5 / 10 000	37	Europe	746.4	Point prevalence	Prevalence	European Medicines Agency 2004[INST]	Validated	44409.2	Europa	yes	37
340	Hemorrhagic fever-renal syndrome	1-9 / 1 000 000	0.78	Belgium	11.3	Annual incidence	Prevalence	European Centre for Disease prevention and Control 2011-2015[INST]	Validated	44409.2	Mitteleuropa	yes	0.78
340	Hemorrhagic fever-renal syndrome	1-9 / 100 000	1.44	Luxembourg	0.5	Annual incidence	Prevalence	European Centre for Disease prevention and Control 2011-2015[INST]	Validated	44409.2	Mitteleuropa	yes	1.44
340	Hemorrhagic fever-renal syndrome	1-9 / 100 000	2.52	Sweden	9.8	Annual incidence	Prevalence	European Centre for Disease prevention and Control 2011-2015[INST]	Validated	44409.2	Nordeuropa	yes	2.52
340	Hemorrhagic fever-renal syndrome	<1 / 1 000 000	0.02	Poland	38.4	Annual incidence	Prevalence	European Centre for Disease prevention and Control 2011-2015[INST]	Validated	44409.2	Mitteleuropa	yes	0.02
340	Hemorrhagic fever-renal syndrome	1-9 / 100 000	1.16	Germany	82.8	Annual incidence	Prevalence	European Centre for Disease prevention and Control 2011-2015[INST]	Validated	44409.2	Mitteleuropa	yes	1.16
342	Familial Mediterranean fever	1-9 / 100 000	2.5	Sweden	9.8	Point prevalence	Prevalence	23194659[PMID]	Validated	44409.2	Nordeuropa	yes	2.5
343	Hyperimmunoglobulinemia D with periodic fever		200	Worldwide	7600	Cases/families	Prevalence	ORPHANET	Validated	44409.2	Worldwide	yes	0.00263158
347	Frasier syndrome		150	Worldwide	7600	Cases/families	Prevalence	[EXPERT]_25623218[PMID]	Validated	44409.2	Worldwide	yes	0.00197368
348	Fructose-1,6-bisphosphatase deficiency	1-9 / 1 000 000	0.67	Italy	60.6	Prevalence at birth	Incidence	11953730[PMID]	Validated	44409.2	Südeuropa	yes	0.67
349	Fucosidosis	1-9 / 1 000 000	0.1	Sweden	9.8	Prevalence at birth	Incidence	25274184[PMID]	Validated	44409.2	Nordeuropa	yes	0.1
349	Fucosidosis		100	Worldwide	7600	Cases/families	Prevalence	10094192[PMID]	Validated	44409.2	Worldwide	yes	0.00131579
351	Galactosialidosis	1-9 / 1 000 000	0.14	Sweden	9.8	Prevalence at birth	Incidence	25274184[PMID]	Validated	44409.2	Nordeuropa	yes	0.14
351	Galactosialidosis		100	Worldwide	7600	Cases/families	Prevalence	23915561[PMID]	Validated	44409.2	Worldwide	yes	0.00131579
352	Galactosemia	1-9 / 100 000	1.3	United States	328	Prevalence at birth	Incidence	22766612[PMID]	Validated	44409.2	Nordamerika	yes	1.3
352	Galactosemia	1-9 / 100 000	2.1	Europe	746.4	Annual incidence	Prevalence	[EXPERT]_ORPHANET	Validated	44409.2	Europa	yes	2.1
352	Galactosemia	1-9 / 100 000	2	Europe	746.4	Prevalence at birth	Incidence	ORPHANET	Validated	44409.2	Europa	yes	2
353	Gamma-sarcoglycan-related limb-girdle muscular dystrophy R5	1-9 / 1 000 000	0.2	Europe	746.4	Point prevalence	Prevalence	European Medicines Agency 2011[INST]	Validated	44409.2	Europa	yes	0.2
353	Gamma-sarcoglycan-related limb-girdle muscular dystrophy R5	1-9 / 1 000 000	0.13	United Kingdom	66.4	Point prevalence	Prevalence	19767415[PMID]	Validated	44409.2	Südeuropa	yes	0.13
354	GM1 gangliosidosis	1-9 / 1 000 000	0.34	Sweden	9.8	Prevalence at birth	Incidence	25274184[PMID]	Validated	44409.2	Nordeuropa	yes	0.34
354	GM1 gangliosidosis	1-9 / 1 000 000	0.75	Europe	746.4	Prevalence at birth	Incidence	ORPHANET	Validated	44409.2	Europa	yes	0.75
355	Gaucher disease	1-9 / 100 000	1.35	Portugal	10.3	Prevalence at birth	Incidence	14685153[PMID]	Validated	44409.2	Westeuropa	yes	1.35
355	Gaucher disease	1-9 / 100 000	1.13	Czech Republic	10.5	Prevalence at birth	Incidence	20490927[PMID]	Validated	44409.2	Mitteleuropa	yes	1.13
355	Gaucher disease	1-9 / 100 000	1.7	Europe	746.4	Annual incidence	Prevalence	[EXPERT]	Validated	44409.2	Europa	yes	1.7
355	Gaucher disease	1-9 / 100 000	1	Europe	746.4	Point prevalence	Prevalence	[EXPERT]	Validated	44409.2	Europa	yes	1
355	Gaucher disease	1-9 / 100 000	1.16	Netherlands	16.9	Prevalence at birth	Incidence	10480370[PMID]	Validated	44409.2	Mitteleuropa	yes	1.16
355	Gaucher disease	1-9 / 100 000	2.11	Sweden	9.8	Prevalence at birth	Incidence	25274184[PMID]	Validated	44409.2	Nordeuropa	yes	2.11
355	Gaucher disease	1-9 / 1 000 000	0.67	Spain	46.7	Point prevalence	Prevalence	22429443[PMID]	Validated	44409.2	Westeuropa	yes	0.67
355	Gaucher disease	1-9 / 100 000	2	France	65.1	Prevalence at birth	Incidence	23046562[PMID]	Validated	44409.2	Mitteleuropa	yes	2
355	Gaucher disease	1-9 / 1 000 000	0.74	France	65.1	Point prevalence	Prevalence	23046562[PMID]	Validated	44409.2	Mitteleuropa	yes	0.74
355	Gaucher disease	1-9 / 100 000	2.6	France	65.1	Annual incidence	Prevalence	23046562[PMID]	Validated	44409.2	Mitteleuropa	yes	2.6
355	Gaucher disease	1-9 / 100 000	5.7	Austria	8.5	Prevalence at birth	Incidence	22133539[PMID]	Validated	44409.2	Mitteleuropa	yes	5.7
356	Gerstmann-Straussler-Scheinker syndrome	<1 / 1 000 000	0.0055	Worldwide	7600	Annual incidence	Prevalence	16903147[PMID]	Validated	44409.2	Worldwide	yes	0.0055
360	Glioblastoma	1-9 / 100 000	3	Worldwide	7600	Annual incidence	Prevalence	[EXPERT]	Validated	44409.2	Worldwide	yes	3
360	Glioblastoma	1-9 / 100 000	2.52	Europe	746.4	Annual incidence	Prevalence	RARECARE surveillance of rare cancers in Europe 2003[REG]	Validated	44409.2	Europa	yes	2.52
360	Glioblastoma	1-9 / 100 000	3.2	United States	328	Annual incidence	Prevalence	Central Brain Tumor registry of the United States 2010-2014[REG]_29117289[PMID]	Validated	44409.2	Nordamerika	yes	3.2
360	Glioblastoma	1-9 / 100 000	1	Worldwide	7600	Point prevalence	Prevalence	[EXPERT]	Validated	44409.2	Worldwide	yes	1
361	Familial glucocorticoid deficiency	1-9 / 1 000 000	0.4953	Ireland	4.7	Point prevalence	Prevalence	18430777[PMID]	Validated	44409.2	Nordeuropa	yes	0.4953
364	Glycogen storage disease due to glucose-6-phosphatase deficiency	1-9 / 100 000	1	Worldwide	7600	Prevalence at birth	Incidence	21599942[PMID]_[EXPERT]	Validated	44409.2	Worldwide	yes	1
365	Glycogen storage disease due to acid maltase deficiency	1-9 / 1 000 000	0.37	Czech Republic	10.5	Prevalence at birth	Incidence	20490927[PMID]	Validated	44409.2	Mitteleuropa	yes	0.37
365	Glycogen storage disease due to acid maltase deficiency	1-5 / 10 000	11.5	Austria	8.5	Prevalence at birth	Incidence	22133539[PMID]	Validated	44409.2	Mitteleuropa	yes	11.5
365	Glycogen storage disease due to acid maltase deficiency	1-9 / 100 000	2.5	United States	328	Prevalence at birth	Incidence	9738873[PMID]	Validated	44409.2	Nordamerika	yes	2.5
365	Glycogen storage disease due to acid maltase deficiency	1-9 / 1 000 000	0.83	Italy	60.6	Prevalence at birth	Incidence	11953730[PMID]	Validated	44409.2	Südeuropa	yes	0.83
365	Glycogen storage disease due to acid maltase deficiency	1-9 / 1 000 000	0.72	Sweden	9.8	Prevalence at birth	Incidence	25274184[PMID]	Validated	44409.2	Nordeuropa	yes	0.72
365	Glycogen storage disease due to acid maltase deficiency	1-9 / 1 000 000	0.17	Portugal	10.3	Prevalence at birth	Incidence	14685153[PMID]	Validated	44409.2	Westeuropa	yes	0.17
365	Glycogen storage disease due to acid maltase deficiency	1-9 / 100 000	2.25	Netherlands	16.9	Prevalence at birth	Incidence	10480370[PMID]_10482961[PMID]	Validated	44409.2	Mitteleuropa	yes	2.25
365	Glycogen storage disease due to acid maltase deficiency	1-9 / 100 000	3	Europe	746.4	Point prevalence	Prevalence	European Medicines Agency 2018[INST]	Validated	44409.2	Europa	yes	3
366	Glycogen storage disease due to glycogen debranching enzyme deficiency	1-9 / 100 000	1	United States	328	Prevalence at birth	Incidence	9412782[PMID]	Validated	44409.2	Nordamerika	yes	1
370	Glycogen storage disease due to phosphorylase kinase deficiency	1-9 / 100 000	1	Europe	746.4	Prevalence at birth	Incidence	[EXPERT]	Validated	44409.2	Europa	yes	1
371	Glycogen storage disease due to muscle phosphofructokinase deficiency		100	Worldwide	7600	Cases/families	Prevalence	18421897[PMID]	Validated	44409.2	Worldwide	yes	0.00131579
373	Simpson-Golabi-Behmel syndrome		250	Worldwide	7600	Cases/families	Prevalence	25238977[PMID]_[EXPERT]	Validated	44409.2	Worldwide	yes	0.00328947
375	Anti-glomerular basement membrane disease	<1 / 1 000 000	0.08	Europe	746.4	Annual incidence	Prevalence	[EXPERT]_ORPHANET	Validated	44409.2	Europa	yes	0.08
375	Anti-glomerular basement membrane disease	1-9 / 1 000 000	0.2	Europe	746.4	Point prevalence	Prevalence	European Medicines Agency 2018 [INST]	Validated	44409.2	Europa	yes	0.2
377	Gorlin syndrome	1-9 / 100 000	5.3	United Kingdom	66.4	Prevalence at birth	Incidence	20082463[PMID]	Validated	44409.2	Südeuropa	yes	5.3
377	Gorlin syndrome	1-9 / 100 000	2	Europe	746.4	Point prevalence	Prevalence	European Medicines Agency 2018[INST]	Validated	44409.2	Europa	yes	2
377	Gorlin syndrome	1-9 / 100 000	3.2	United Kingdom	66.4	Point prevalence	Prevalence	20082463[PMID]	Validated	44409.2	Südeuropa	yes	3.2
377	Gorlin syndrome	1-9 / 1 000 000	0.39	Italy	60.6	Point prevalence	Prevalence	10066029[PMID]	Validated	44409.2	Südeuropa	yes	0.39
377	Gorlin syndrome	1-9 / 100 000	1.1	Worldwide	7600	Point prevalence	Prevalence	24403894[PMID]_[EXPERT]	Validated	44409.2	Worldwide	yes	1.1
379	Chronic granulomatous disease	1-9 / 1 000 000	0.1	Italy	60.6	Prevalence at birth	Incidence	18037347[PMID]	Validated	44409.2	Südeuropa	yes	0.1
379	Chronic granulomatous disease	1-9 / 1 000 000	0.22	Sweden	9.8	Prevalence at birth	Incidence	8645957[PMID]	Validated	44409.2	Nordeuropa	yes	0.22
379	Chronic granulomatous disease	1-9 / 1 000 000	0.57	France	65.1	Prevalence at birth	Incidence	20700078[PMID]	Validated	44409.2	Mitteleuropa	yes	0.57
379	Chronic granulomatous disease	1-9 / 1 000 000	0.46	Worldwide	7600	Prevalence at birth	Incidence	ORPHANET	Validated	44409.2	Worldwide	yes	0.46
379	Chronic granulomatous disease	1-9 / 1 000 000	0.48	Netherlands	16.9	Prevalence at birth	Incidence	18708296[PMID]	Validated	44409.2	Mitteleuropa	yes	0.48
379	Chronic granulomatous disease	1-9 / 1 000 000	0.7	Denmark	5.6	Prevalence at birth	Incidence	18708296[PMID]	Validated	44409.2	Nordamerika	yes	0.7
379	Chronic granulomatous disease	1-9 / 1 000 000	0.5	Europe	746.4	Prevalence at birth	Incidence	ORPHANET	Validated	44409.2	Europa	yes	0.5
379	Chronic granulomatous disease	1-9 / 1 000 000	0.75	United Kingdom	66.4	Prevalence at birth	Incidence	18410635[PMID]	Validated	44409.2	Südeuropa	yes	0.75
379	Chronic granulomatous disease	1-9 / 1 000 000	0.5	United States	328	Prevalence at birth	Incidence	10844935[PMID]	Validated	44409.2	Nordamerika	yes	0.5
381	Griscelli syndrome		150	Worldwide	7600	Cases/families	Prevalence	30207398[PMID]	Validated	44409.2	Worldwide	yes	0.00197368
382	Guanidinoacetate methyltransferase deficiency		80	Worldwide	7600	Cases/families	Prevalence	20301745[PMID]	Validated	44409.2	Worldwide	yes	0.00105263
385	Neurodegeneration with brain iron accumulation	1-9 / 1 000 000	0.2	Europe	746.4	Point prevalence	Prevalence	[EXPERT]_European Medicines Agency 2018[INST]	Validated	44409.2	Europa	yes	0.2
388	Hirschsprung disease	1-5 / 10 000	10	Worldwide	7600	Prevalence at birth	Incidence	PMID: 31644668; 27702942	Validated	44409.2	Worldwide	yes	10
388	Hirschsprung disease	1-5 / 10 000	13.2	Europe	746.4	Prevalence at birth	Incidence	PMID: 25066220 & Eurocat	Validated	44409.2	Europa	yes	13.2
388	Hirschsprung disease	1-5 / 10 000	21	United States	328	Prevalence at birth	Incidence	PMID: 27702942	Validated	44409.2	Nordamerika	yes	21
389	Langerhans cell histiocytosis	1-9 / 100 000	1.5	Europe	746.4	Point prevalence	Prevalence	[EXPERT]	Validated	44409.2	Europa	yes	1.5
391	Classic Hodgkin lymphoma	1-9 / 100 000	2.012	Austria	8.5	Annual incidence	Prevalence	RARECARE surveillance of rare cancers in Europe[REG]	Validated	44409.2	Mitteleuropa	yes	2.012
391	Classic Hodgkin lymphoma	1-9 / 100 000	2.443	Belgium	11.3	Annual incidence	Prevalence	RARECARE surveillance of rare cancers in Europe[REG]	Validated	44409.2	Mitteleuropa	yes	2.443
391	Classic Hodgkin lymphoma	1-9 / 100 000	2.463	Europe	746.4	Annual incidence	Prevalence	RARECARE surveillance of rare cancers in Europe [REG]	Validated	44409.2	Europa	yes	2.463
391	Classic Hodgkin lymphoma	1-9 / 100 000	2.8	United States	328	Annual incidence	Prevalence	National Cancer Institute 2008[INST]_emedicine[OTHER]	Validated	44409.2	Nordamerika	yes	2.8
391	Classic Hodgkin lymphoma	1-9 / 100 000	2.95	France	65.1	Annual incidence	Prevalence	Institut National du Cancer 2013[INST]	Validated	44409.2	Mitteleuropa	yes	2.95
391	Classic Hodgkin lymphoma	1-5 / 10 000	22.9	Europe	746.4	Lifetime Prevalence	Prevalence	RARECARE surveillance of rare cancers in Europe 2010[REG]	Validated	44409.2	Europa	yes	22.9
391	Classic Hodgkin lymphoma	1-9 / 100 000	2.504	United Kingdom	66.4	Annual incidence	Prevalence	RARECARE surveillance of rare cancers in Europe[REG]	Validated	44409.2	Südeuropa	yes	2.504
391	Classic Hodgkin lymphoma	1-9 / 100 000	2.2	Poland	38.4	Annual incidence	Prevalence	RARECARE surveillance of rare cancers in Europe[REG]	Validated	44409.2	Mitteleuropa	yes	2.2
391	Classic Hodgkin lymphoma	1-9 / 100 000	3.361	Italy	60.6	Annual incidence	Prevalence	RARECARE surveillance of rare cancers in Europe[REG]	Validated	44409.2	Südeuropa	yes	3.361
391	Classic Hodgkin lymphoma	1-9 / 100 000	3.091	Switzerland	8.3	Annual incidence	Prevalence	RARECARE surveillance of rare cancers in Europe[REG]	Validated	44409.2	Mitteleuropa	yes	3.091
391	Classic Hodgkin lymphoma	1-9 / 100 000	2.27	Netherlands	16.9	Annual incidence	Prevalence	RARECARE surveillance of rare cancers in Europe[REG]	Validated	44409.2	Mitteleuropa	yes	2.27
391	Classic Hodgkin lymphoma	1-9 / 100 000	2.435	Portugal	10.3	Annual incidence	Prevalence	RARECARE surveillance of rare cancers in Europe[REG]	Validated	44409.2	Westeuropa	yes	2.435
391	Classic Hodgkin lymphoma	1-9 / 100 000	2.418	Czech Republic	10.5	Annual incidence	Prevalence	RARECARE surveillance of rare cancers in Europe[REG]	Validated	44409.2	Mitteleuropa	yes	2.418
391	Classic Hodgkin lymphoma	1-9 / 100 000	2.355	Ireland	4.7	Annual incidence	Prevalence	RARECARE surveillance of rare cancers in Europe[REG]	Validated	44409.2	Nordeuropa	yes	2.355
391	Classic Hodgkin lymphoma	1-9 / 100 000	2.617	Spain	46.7	Annual incidence	Prevalence	RARECARE surveillance of rare cancers in Europe[REG]	Validated	44409.2	Westeuropa	yes	2.617
391	Classic Hodgkin lymphoma	1-9 / 100 000	2.333	Germany	82.8	Annual incidence	Prevalence	RARECARE surveillance of rare cancers in Europe[REG]	Validated	44409.2	Mitteleuropa	yes	2.333
392	Holt-Oram syndrome	1-9 / 1 000 000	0.7	Europe	746.4	Prevalence at birth	Incidence	25344219[PMID]_EUROCAT European surveillance of congenital anomalies 1990-2011[REG]	Validated	44409.2	Europa	yes	0.7
393	46,XX testicular disorder of sex development	1-9 / 100 000	2.5	Worldwide	7600	Point prevalence	Prevalence	16200839[PMID]_6945286[PMID]_[EXPERT]	Validated	44409.2	Worldwide	yes	2.5
394	Classic homocystinuria	1-9 / 1 000 000	0.77	Germany	82.8	Prevalence at birth	Incidence	9587032[PMID]	Validated	44409.2	Mitteleuropa	yes	0.77
394	Classic homocystinuria	1-9 / 100 000	1.5	Ireland	4.7	Prevalence at birth	Incidence	9587032[PMID]	Validated	44409.2	Nordeuropa	yes	1.5
394	Classic homocystinuria	1-9 / 100 000	1.65	Europe	746.4	Point prevalence	Prevalence	European Medicines Agency 2001[INST]	Validated	44409.2	Europa	yes	1.65
394	Classic homocystinuria	1-9 / 100 000	5	Denmark	5.6	Prevalence at birth	Incidence	10328723[PMID]	Validated	44409.2	Nordamerika	yes	5
396	Chronic hiccup	1-9 / 100 000	1	Europe	746.4	Point prevalence	Prevalence	[EXPERT]	Validated	44409.2	Europa	yes	1
397	Giant cell arteritis	1-9 / 100 000	8.9	Germany	82.8	Point prevalence	Prevalence	11136884[PMID]	Validated	44409.2	Mitteleuropa	yes	8.9
397	Giant cell arteritis	1-5 / 10 000	11.2	United Kingdom	66.4	Annual incidence	Prevalence	25132663[PMID]	Validated	44409.2	Südeuropa	yes	11.2
397	Giant cell arteritis	1-5 / 10 000	30.4	Italy	60.6	Point prevalence	Prevalence	27214746[PMID]	Validated	44409.2	Südeuropa	yes	30.4
397	Giant cell arteritis	1-9 / 100 000	7.7	Sweden	9.8	Annual incidence	Prevalence	10587547[PMID]	Validated	44409.2	Nordeuropa	yes	7.7
397	Giant cell arteritis	1-9 / 1 000 000	0.35	United States	328	Annual incidence	Prevalence	6626279[PMID]	Validated	44409.2	Nordamerika	yes	0.35
397	Giant cell arteritis	1-9 / 100 000	2.8	Italy	60.6	Annual incidence	Prevalence	2003856[PMID]	Validated	44409.2	Südeuropa	yes	2.8
399	Huntington disease	1-9 / 100 000	1.9	United States	328	Point prevalence	Prevalence	8018043[PMID]	Validated	44409.2	Nordamerika	yes	1.9
399	Huntington disease	1-9 / 100 000	4.7	Sweden	9.8	Point prevalence	Prevalence	22722209[PMID]	Validated	44409.2	Nordeuropa	yes	4.7
399	Huntington disease	1-9 / 100 000	5.8	Denmark	5.6	Point prevalence	Prevalence	28155235[PMID]	Validated	44409.2	Nordamerika	yes	5.8
399	Huntington disease	1-5 / 10 000	10.6	Ireland	4.7	Point prevalence	Prevalence	20880124[PMID]	Validated	44409.2	Nordeuropa	yes	10.6
399	Huntington disease	1-5 / 10 000	12	Europe	746.4	Point prevalence	Prevalence	European Medicines Agency 2019[INST]	Validated	44409.2	Europa	yes	12
399	Huntington disease	1-9 / 1 000 000	0.11	Italy	60.6	Annual incidence	Prevalence	2151397[PMID]	Validated	44409.2	Südeuropa	yes	0.11
399	Huntington disease	1-9 / 1 000 000	0.47	Spain	46.7	Annual incidence	Prevalence	15716522[PMID]	Validated	44409.2	Westeuropa	yes	0.47
399	Huntington disease	1-9 / 1 000 000	0.69	Canada	37.2	Annual incidence	Prevalence	11595021[PMID]	Validated	44409.2	Nordamerika	yes	0.69
399	Huntington disease	1-9 / 1 000 000	0.3	United States	328	Annual incidence	Prevalence	8018043[PMID]	Validated	44409.2	Nordamerika	yes	0.3
399	Huntington disease	1-9 / 100 000	2.7	Worldwide	7600	Point prevalence	Prevalence	22692795[PMID]	Validated	44409.2	Worldwide	yes	2.7
399	Huntington disease	1-9 / 1 000 000	0.38	Worldwide	7600	Annual incidence	Prevalence	22692795[PMID]	Validated	44409.2	Worldwide	yes	0.38
400	Cystic echinococcosis	1-9 / 100 000	1	Europe	746.4	Annual incidence	Prevalence	[EXPERT]	Validated	44409.2	Europa	yes	1
407	Glycine encephalopathy	1-9 / 100 000	1.59	Canada	37.2	Prevalence at birth	Incidence	10617747[PMID]	Validated	44409.2	Nordamerika	yes	1.59
407	Glycine encephalopathy	1-9 / 1 000 000	0.17	Europe	746.4	Point prevalence	Prevalence	European Medicines Agency 2002[INST]	Validated	44409.2	Europa	yes	0.17
407	Glycine encephalopathy	1-9 / 100 000	2	Portugal	10.3	Prevalence at birth	Incidence	22532538[PMID]	Validated	44409.2	Westeuropa	yes	2
407	Glycine encephalopathy	1-9 / 1 000 000	0.13	Portugal	10.3	Point prevalence	Prevalence	22532538[PMID]	Validated	44409.2	Westeuropa	yes	0.13
412	Dysbetalipoproteinemia	1-5 / 10 000	10	Worldwide	7600	Point prevalence	Prevalence	21354122[PMID]_24314366[PMID]	Validated	44409.2	Worldwide	yes	10
414	Gyrate atrophy of choroid and retina		200	Worldwide	7600	Cases/families	Prevalence	ORPHANET	Validated	44409.2	Worldwide	yes	0.00263158
415	Hyperornithinemia-hyperammonemia-homocitrullinuria syndrome		111	Worldwide	7600	Cases/families	Prevalence	25874378[PMID]	Validated	44409.2	Worldwide	yes	0.00146053
416	Primary hyperoxaluria	1-9 / 1 000 000	0.2	Germany	82.8	Point prevalence	Prevalence	15961947[PMID]	Validated	44409.2	Mitteleuropa	yes	0.2
418	Congenital adrenal hyperplasia	1-5 / 10 000	12.8	Germany	82.8	Prevalence at birth	Incidence	20148377[PMID]	Validated	44409.2	Mitteleuropa	yes	12.8
418	Congenital adrenal hyperplasia	1-5 / 10 000	10.2	Sweden	9.8	Prevalence at birth	Incidence	9521977[PMID]	Validated	44409.2	Nordeuropa	yes	10.2
418	Congenital adrenal hyperplasia	1-9 / 100 000	8.6	France	65.1	Prevalence at birth	Incidence	10079883[PMID]	Validated	44409.2	Mitteleuropa	yes	8.6
418	Congenital adrenal hyperplasia	1-5 / 10 000	13.35	Europe	746.4	Annual incidence	Prevalence	[EXPERT]_ORPHANET	Validated	44409.2	Europa	yes	13.35
418	Congenital adrenal hyperplasia	1-9 / 100 000	7.98	Czech Republic	10.5	Prevalence at birth	Incidence	31241292[PMID]	Validated	44409.2	Mitteleuropa	yes	7.98
418	Congenital adrenal hyperplasia	1-9 / 100 000	10	Europe	746.4	Point prevalence	Prevalence	European Medicines Agency 2018[INST]	Validated	44409.2	Europa	yes	10
418	Congenital adrenal hyperplasia	1-9 / 100 000	4	Belgium	11.3	Prevalence at birth	Incidence	15554889[PMID]	Validated	44409.2	Mitteleuropa	yes	4
418	Congenital adrenal hyperplasia	1-9 / 100 000	9.3	Switzerland	8.3	Prevalence at birth	Incidence	12213856[PMID]	Validated	44409.2	Mitteleuropa	yes	9.3
422	Idiopathic/heritable pulmonary arterial hypertension	1-9 / 100 000	1.4	Czech Republic	10.5	Point prevalence	Prevalence	24629043[PMID]	Validated	44409.2	Mitteleuropa	yes	1.4
422	Idiopathic/heritable pulmonary arterial hypertension	1-9 / 1 000 000	0.1	France	65.1	Annual incidence	Prevalence	16456139[PMID]	Validated	44409.2	Mitteleuropa	yes	0.1
422	Idiopathic/heritable pulmonary arterial hypertension	1-9 / 1 000 000	0.65	France	65.1	Point prevalence	Prevalence	16456139[PMID]	Validated	44409.2	Mitteleuropa	yes	0.65
422	Idiopathic/heritable pulmonary arterial hypertension	1-9 / 1 000 000	0.11	United States	328	Annual incidence	Prevalence	20558556[PMID]	Validated	44409.2	Nordamerika	yes	0.11
422	Idiopathic/heritable pulmonary arterial hypertension	1-9 / 100 000	1	Europe	746.4	Point prevalence	Prevalence	16456139[PMID]_24629043[PMID]	Validated	44409.2	Europa	yes	1
422	Idiopathic/heritable pulmonary arterial hypertension	1-9 / 1 000 000	0.62	Czech Republic	10.5	Annual incidence	Prevalence	24629043[PMID]	Validated	44409.2	Mitteleuropa	yes	0.62
424	Familial hyperthyroidism due to mutations in TSH receptor		28	Worldwide	7600	Cases/families	Prevalence	[EXPERT]	Validated	44409.2	Worldwide	yes	0.000368421
425	Apolipoprotein A-I deficiency		30	Worldwide	7600	Cases/families	Prevalence	17991756[PMID]	Validated	44409.2	Worldwide	yes	0.000394737
429	Hypochondroplasia	1-9 / 100 000	3.3	Europe	746.4	Point prevalence	Prevalence	[EXPERT]	Validated	44409.2	Europa	yes	3.3
442	Congenital hypothyroidism	1-5 / 10 000	25	Poland	38.4	Prevalence at birth	Incidence	12762638[PMID]	Validated	44409.2	Mitteleuropa	yes	25
442	Congenital hypothyroidism	1-5 / 10 000	34.76	Czech Republic	10.5	Prevalence at birth	Incidence	31241292[PMID]	Validated	44409.2	Mitteleuropa	yes	34.76
442	Congenital hypothyroidism	1-5 / 10 000	45	Ireland	4.7	Prevalence at birth	Incidence	30242075[PMID]	Validated	44409.2	Nordeuropa	yes	45
442	Congenital hypothyroidism	1-5 / 10 000	29.4	Denmark	5.6	Prevalence at birth	Incidence	9782755[PMID]	Validated	44409.2	Nordamerika	yes	29.4
442	Congenital hypothyroidism	1-5 / 10 000	38	Europe	746.4	Prevalence at birth	Incidence	[EXPERT]	Validated	44409.2	Europa	yes	38
442	Congenital hypothyroidism	1-5 / 10 000	45.5	Italy	60.6	Prevalence at birth	Incidence	23025761[PMID]_23426615[PMID]	Validated	44409.2	Südeuropa	yes	45.5
442	Congenital hypothyroidism	1-5 / 10 000	30.2	Germany	82.8	Prevalence at birth	Incidence	16318620[PMID]	Validated	44409.2	Mitteleuropa	yes	30.2
[truncated: 6,546 more rows]

## Sheet: OrphaData Prevalence Rel Agg
DisorderOrphaID	DisorderName	PrevalenceType	MinPrevalenceValMoyRel	MaxPrevalenceValMoyRel	MidPrevalenceValMoyRel	MedPrevalenceValMoyRel
[truncated: 4,697 more rows]

[truncated: 5 more sheets: Orphadata Gene, Orphadata Merge, Orphadata Regions, Panel App Export, Orphadata Prevalence Agg]
